# Supplementary material for: RNAseq analysis of fast skeletal muscle in restriction-fed transgenic coho salmon (Oncorhynchus kisutch): an experimental model uncoupling the growth hormone and nutritional signals regulating growth
Source: BMC Genomics. 2015 Jul 31;16(1):564. doi: 10.1186/s12864-015-1782-z (PMC4521378; doi:10.1186/s12864-015-1782-z)
Supplement: Additional file 1: — Annotated transcriptome sequences (.zip), sequences were annotated using BLAS2GO (BLASTx) against the NCBI non-redundant database (nr) unigene IDs present in the transcriptome (.txt). KAAS file containing mapping results (.hier) and the transcriptome was annotated against all vertebrate pathways present in the KAAS online server. (ZIP 13705 kb) [file 12864_2015_1782_MOESM1_ESM.zip]

Archive with 1 entries (1 files):
- 12864_2015_1782_MOESM1_ESM.7z
