# Supplementary material for: RNAseq analysis of fast skeletal muscle in restriction-fed transgenic coho salmon (Oncorhynchus kisutch): an experimental model uncoupling the growth hormone and nutritional signals regulating growth
Source: BMC Genomics. 2015 Jul 31;16(1):564. doi: 10.1186/s12864-015-1782-z (PMC4521378; doi:10.1186/s12864-015-1782-z)
Supplement: Additional file 3: — Paired-end reads generated for each individual library and the percentage of assembly. (XLSX 54 kb) [file 12864_2015_1782_MOESM3_ESM.xlsx]

## Sheet: Sheet1
Sample	Read pairs	left aligned	% left aligned	right aligned	% right aligned	aligned(paired)	% aligned(paired)
T1	58713476	46588656	79.35	46514618	79.22	42781224	72.86
T2	60874821	47971914	78.8	47763876	78.46	43457939	71.39
T3	49169431	39095012	79.51	38997596	79.31	35624528	72.45
T4	62306782	49363888	79.23	49305588	79.13	44710563	71.76
T5	59386134	47152707	79.4	47213568	79.5	42769220	72.02
T6	62730582	49716245	79.25	49790256	79.37	45000812	71.74
W1	57291030	44776056	78.16	44698307	78.02	40246145	70.25
W2	60696976	48237088	79.47	48314507	79.6	43894896	72.32
W3	64759862	50963234	78.7	51183789	79.04	46330086	71.54
W4	58018122	45714062	78.79	45803536	78.95	41826223	72.09
W5	55904861	44209848	79.08	44152988	78.98	55904861	71.66
W6	54698908	43022711	78.65	43073514	78.75	39021999	71.34
											3
TR	353181226	279888422	79.2567	279585502	79.165	254344286	72.0367
WT	351369759	276922999	78.8083	277226641	78.89	267224210	71.5333
Total	704550985	556811421	79.0325	556812143	79.0275	521568496	71.785
