# Supplementary material for: RNAseq analysis of fast skeletal muscle in restriction-fed transgenic coho salmon (Oncorhynchus kisutch): an experimental model uncoupling the growth hormone and nutritional signals regulating growth
Source: BMC Genomics. 2015 Jul 31;16(1):564. doi: 10.1186/s12864-015-1782-z (PMC4521378; doi:10.1186/s12864-015-1782-z)
Supplement: Additional file 4: — Genes with significant changes in their expression between restriction-fed growth hormone-transgenic coho salmon (TR) and wild-type salmon (WT) after DESEQ analysis of the transcriptome as a whole (.excel). (XLSX 61 kb) [file 12864_2015_1782_MOESM4_ESM.xlsx]

## Sheet: edited_up_and_down_together
Seq. Name	Seq. Description	baseMean_wildtye	baseMean_transgenic	Ratio	Log2 FC	P	adjP	Human Gene	Condition		TOTAL GENES
comp130254_c0_seq76	atp-binding cassette sub-family f member 2	0.957632	853.09	890.832	9.79901	1.20875e-17	5.50191e-13	ABCF2	TR
comp130558_c2_seq5	atp-binding cassette sub-family f member 3	82.9581	707.234	8.5252	3.09173	8.63442e-05	0.0369609	ABCF3	TR		TR	186
comp130221_c2_seq21	arp1 actin-related protein 1 homolog centractin beta	0	175.345	inf	inf	3.21743e-06	0.00327872	ACTR1B	TR		WT	199
comp130650_c3_seq5	proteasomal ubiquitin receptor adrm1-like	1.78547	100.625	56.3575	5.81654	0.000115248	0.0455496	ADRM1	TR
comp129841_c1_seq60	glycerol-3-phosphate acyltransferase 3	2.07487	80.4785	38.7872	5.27751	1.77284e-07	0.000338581	AGPAT3	TR
comp129783_c0_seq8	ah receptor-interacting	1.11724	48.5187	43.4274	5.44053	6.86611e-05	0.031306	AIP	TR
comp127848_c0_seq1	ankyrin repeat domain-containing protein 13c-a-like	0	22.5345	inf	inf	1.61981e-06	0.00192338	ANKRD13C	TR
comp131438_c0_seq8	amyloid-like protein 2-like	0	15.3381	inf	inf	4.55359e-05	0.0240079	APLP2	TR
comp132394_c0_seq56	rho gtpase-activating protein 1-like	0	21.6446	inf	inf	2.34304e-07	0.000423664	ARHGAP1	TR
comp131579_c0_seq9	l-aspartate dehydrogenase	1.90839	29.6368	15.5298	3.95696	1.77958e-05	0.0116339	ASPDH	TR
comp130611_c0_seq7	aspartate beta-hydroxylase variant 2	0.159605	26.3182	164.896	7.36541	2.45009e-07	0.000434502	ASPHD2	TR
comp132053_c0_seq12	probable cation-transporting atpase 13a1-like	1.91526	107.722	56.2439	5.81362	3.21591e-06	0.00327872	ATP13A1	TR
comp131989_c0_seq13	ataxin 2-like	0	37.5515	inf	inf	6.08128e-06	0.00537828	ATXN2L	TR
comp128740_c0_seq6	bccip homolog	0	91.2667	inf	inf	7.47761e-11	5.51938e-07	BCCIP	TR
comp126937_c0_seq8	b-cell lymphoma leukemia 11a-like	0	65.8043	inf	inf	2.51741e-11	2.36864e-07	BCL11A	TR
comp131237_c0_seq8	bcl6 co-repressor-like 1	0	63.7827	inf	inf	1.03018e-09	5.51664e-06	BCORL1	TR
comp126332_c2_seq10	bh3 interacting domain death agonist	0	44.0372	inf	inf	9.75045e-06	0.00752231	BID	TR
comp120597_c0_seq5	brf1 subunit of rna polymerase iii transcription initiation factor iiib	0.478816	28.1241	58.7368	5.87619	2.08922e-06	0.00233843	BRF1	TR
comp129245_c0_seq12	complement component 1 q subcomponent-binding mitochondrial precursor	18.1052	206.246	11.3916	3.5099	1.92903e-05	0.0123938	C1QBP	TR
comp127862_c2_seq15	chromosome 21 open reading frame 33	0	58.5329	inf	inf	5.53332e-11	4.44464e-07	C21orf33	TR
comp126655_c0_seq4	cdk2-associated and cullin domain-containing protein 1	0	17.7958	inf	inf	1.5096e-06	0.00180824	CACUL1/CAC1	TR
comp130698_c0_seq77	soluble calcium-activated nucleotidase 1	0	20.6191	inf	inf	2.25012e-05	0.0138768	CANT1	TR
comp128526_c0_seq25	caprin-1 isoform a	0	56.377	inf	inf	6.34267e-08	0.000149329	CAPRIN1	TR
comp129300_c1_seq5	coiled-coil domain containing 47	0	17.7326	inf	inf	2.94502e-05	0.0171859	CCDC47	TR
comp119578_c0_seq2	thyroid transcription factor 1-associated protein 26 homolog	0.513117	26.2178	51.0952	5.67512	2.25094e-05	0.0138768	CCDC59	TR
comp131194_c0_seq43	coiled-coil domain-containing protein 61	17.3489	219.964	12.6789	3.66435	9.00268e-06	0.00708553	CCDC61	TR
comp128366_c1_seq1	cell cycle progression protein 1-like	17.5782	164.047	9.33246	3.22226	6.35455e-05	0.0299479	CCPG1	TR
comp130990_c0_seq43	cyclin-dependent kinase 11b	0	35.5465	inf	inf	3.20118e-09	1.34501e-05	CDK11B	TR
comp124336_c1_seq7	cysteine and histidine-rich domain-containing protein 1	6.92875	116.544	16.8204	4.07214	1.76473e-06	0.00204523	CHORDC1	TR
comp132551_c0_seq38	CCR4-NOT transcription complex subunit-1 like isoform 1	1.64571	58.6618	35.6452	5.15564	6.16802e-05	0.0295529	CNOT1	TR
comp127042_c0_seq1	cytoplasmic polyadenylation element-binding protein 4	2.8009	37.6409	13.4389	3.74834	5.6898e-05	0.027699	CPEB4	TR
comp127863_c0_seq1	probable serine carboxypeptidase cpvl precursor	0	15.1934	inf	inf	7.34228e-05	0.0328122	CPVL	TR
comp125056_c0_seq5	carnitine o-acetyltransferase-like	0	612.287	inf	inf	7.81865e-20	7.11771e-15	CRAT	TR
comp131665_c1_seq1	rna polymerase-associated protein ctr9 homolog	0.545254	22.1144	40.5581	5.34192	2.63977e-05	0.0157066	CTR9	TR
comp128731_c0_seq3	cytochrome b- beta polypeptide	0	16.1286	inf	inf	4.98725e-06	0.00457062	CYBB	TR
comp131689_c0_seq17	d-2-hydroxyglutarate mitochondrial	0	26.6738	inf	inf	4.50884e-08	0.000111944	D2HGDH	TR
comp113454_c0_seq1	probable atp-dependent rna helicase ddx31-like	4.4688	83.9265	18.7806	4.23117	7.26411e-07	0.00100676	DDX31	TR
comp131626_c0_seq20	probable atp-dependent rna helicase ddx56	13.0085	184.204	14.1603	3.82378	1.19287e-05	0.00883277	DDX56	TR
comp130164_c1_seq9	dihydrolipoyllysine-residue succinyltransferase component of 2-oxoglutarate dehydrogenase mitochondrial-like	0	72.8155	inf	inf	6.11314e-09	2.41961e-05	DLST	TR
comp120227_c0_seq2	dna methyltransferase 1-associated protein 1	0	172.425	inf	inf	2.63786e-15	8.00458e-11	DMAP1	TR
comp92883_c0_seq1	dynein intermediate chain axonemal	2.27243	165.024	72.6203	6.1823	4.58477e-10	2.84574e-06	DNAI1	TR
comp87368_c0_seq1	dnaj homolog subfamily b member 5-like	0	32.6751	inf	inf	9.17376e-09	3.34053e-05	DNAJB5	TR
comp125966_c0_seq2	dna (cytosine-5)-methyltransferase 3b isoform 1	3.43175	58.2948	16.9869	4.08635	0.000107758	0.0436635	DNMT3B	TR
comp125635_c2_seq5	diphthine synthase	26.8436	222.207	8.27782	3.04925	3.52052e-05	0.0197834	DPH5	TR
comp131313_c0_seq18	protein dr1	2.18	85.42	39.1835	5.29217	1.05873e-08	3.74921e-05	DRAP1	TR
comp121610_c0_seq3	dual specificity protein phosphatase 1	0	54.7142	inf	inf	2.52109e-08	6.95478e-05	DUSP1	TR
comp82363_c0_seq3	dual specificity protein phosphatase 13 isoform mdsp-like	44.5364	480.957	10.7992	3.43285	1.92249e-05	0.0123831	DUSP13	TR
comp118076_c1_seq1	transcription factor e2f3	0.7728	27.3842	35.435	5.1471	4.74272e-06	0.00439071	E2F3	TR
comp126673_c0_seq2	eukaryotic translation initiation factor 3 subunit i	0	623.681	inf	inf	0.000122358	0.0477381	EIF3I	TR
comp131314_c0_seq12	eukaryotic translation initiation factor 4h	0	71.0163	inf	inf	6.93242e-12	8.23165e-08	EIF4H	TR
comp130545_c0_seq8	eukaryotic translation initiation factor 5	26.0261	290.43	11.1592	3.48016	4.10383e-06	0.00397425	EIF5	TR
comp122070_c0_seq7	crossover junction endonuclease eme1-like	0	22.8138	inf	inf	2.3372e-07	0.000423664	EME1	TR
comp110667_c0_seq2	dna repair endonuclease xpf	0.681136	20.4114	29.9667	4.90529	5.55401e-05	0.0274788	ERCC4	TR
comp130240_c0_seq18	eukaryotic peptide chain release factor subunit 1	8.0861	148.61	18.3784	4.19994	1.94277e-05	0.0124258	ETF1	TR
comp126350_c0_seq3	fatty-acid amide hydrolase 2	0	363.354	inf	inf	1.45451e-08	4.64532e-05	FAAH2	TR
comp123663_c0_seq6	protein noxp20-like	0	28.6839	inf	inf	4.75969e-05	0.0249022	FAM114A1	TR
comp130806_c0_seq4	wash complex subunit fam21a-like	0.319211	22.1407	69.3607	6.11605	3.68055e-05	0.0202893	FAM21A	TR
comp131954_c0_seq1	fast kinase domain-containing protein 1	6.54305	84.0684	12.8485	3.68353	2.40785e-06	0.00264094	FASTKD1	TR
comp128318_c0_seq2	rrna 2 -o-methyltransferase fibrillarin-like	43.0979	508.623	11.8016	3.56091	6.61673e-06	0.00557735	FBL	TR
comp132327_c1_seq4	flotillin 2	1.21253	57.2263	47.1957	5.56058	2.78023e-05	0.0163289	FLOT2	TR
comp131164_c0_seq2	forkhead box j3	0.545254	18.3222	33.6031	5.07052	1.75325e-05	0.0115379	FOXJ3	TR
comp131782_c0_seq19	fragile x mental retardation syndrome-related protein 2	30.0543	204.97	6.81997	2.76977	0.00011899	0.0466238	FXR2	TR
comp126093_c0_seq1	h aca ribonucleoprotein complex subunit 1	12.3184	124.516	10.1081	3.33744	8.45156e-05	0.0364064	GAR1	TR
comp126382_c0_seq7	lactoylglutathione lyase	0	160.021	inf	inf	3.88591e-06	0.0038038	GLO1	TR
comp116461_c0_seq1	vesicle transport protein got1b	4.75894	62.3527	13.1022	3.71174	2.19138e-05	0.0136017	GOLT1B	TR
comp118536_c0_seq1	glycosylphosphatidylinositol anchor attachment 1 protein	5.7855	133.575	23.0878	4.52906	8.47596e-07	0.00113051	GPAA1	TR
comp131991_c1_seq6	phosphoglucose isomerase-2	0	19.772	inf	inf	9.2435e-05	0.038778	GPI	TR
comp131563_c0_seq22	glycogen synthase kinase 3 beta	0.170284	29.0598	170.655	7.41494	1.61577e-07	0.000319765	GSK3B	TR
comp126478_c0_seq6	transcription initiation factor tfiid subunit 12	0	107.159	inf	inf	2.70269e-13	6.15099e-09	GTF2A2	TR
comp118271_c0_seq3	general transcription factor iih subunit 2	1.2745	36.1128	28.3349	4.82451	1.58065e-05	0.0108191	GTF2H2	TR
comp129121_c0_seq15	glycogenin-1	4.75554	108.602	22.837	4.5133	1.82871e-07	0.000345764	GYG1	TR
comp132422_c0_seq22	nucleolin-like isoform 2	16.2252	343.081	21.145	4.40225	1.69783e-07	0.000328855	HNRNPF	TR
comp131179_c0_seq74	heterogeneous nuclear ribonucleoprotein m	0	34.8103	inf	inf	7.38806e-09	2.80238e-05	HNRNPM	TR
comp132244_c0_seq28	hrc protein	236.003	4409.49	18.684	4.22373	7.46211e-07	0.00102409	HRC	TR
comp132154_c0_seq40	heat shock protein hsp 90-alpha 1-like	1184.76	8900.96	7.5129	2.90937	0.00010386	0.0422723	HSP90AA1	TR
comp132405_c0_seq6	heat shock protein 70	3.31968	69.9606	21.0745	4.39743	5.5588e-06	0.00499387	HSPA1A	TR
comp131299_c1_seq3	heat shock 70 kda protein 4-like	18.0028	138.205	7.67686	2.94052	0.000119864	0.0468991	HSPA4L	TR
comp129711_c1_seq4	protein-s-isoprenylcysteine o-methyltransferase	0.637249	23.5779	36.9996	5.20944	2.58868e-05	0.01547	ICMT	TR
comp71072_c0_seq2	potassium voltage-gated channel subfamily a member 3-like	0	59.3542	inf	inf	3.50761e-11	2.90286e-07	KCNQ3	TR
comp128541_c1_seq29	pumilio domain-containing protein kiaa0020 homolog	3.27152	347.287	106.155	6.73002	7.048e-13	1.19908e-08	KIAA0020	TR
comp130394_c0_seq58	kelch domain-containing protein 5-like	2.3019	76.4134	33.1958	5.05293	1.19162e-06	0.00149971	KLHL5	TR
comp124911_c0_seq7	hepatitis b virus x-interacting protein	0	62.1867	inf	inf	2.60189e-11	2.36864e-07	LAMTOR5/HBXIP	TR
comp125727_c0_seq1	leucine-rich alpha-2-glycoprotein	0	84.2117	inf	inf	3.25119e-11	2.77474e-07	LRG1	TR
comp125023_c0_seq2	protein mak16 homolog	22.4545	349.712	15.5743	3.96109	2.07629e-06	0.00233352	MAK16	TR
comp131049_c0_seq22	mitogen-activated protein kinase kinase kinase 4	0	63.6994	inf	inf	9.83852e-07	0.00126743	MAP3K4	TR
comp130840_c1_seq67	microtubule-associated protein 4	0	27.887	inf	inf	3.76624e-06	0.00369993	MAP4	TR
comp127677_c0_seq33	mediator of rna polymerase ii transcription subunit 21	0	35.5466	inf	inf	1.16366e-08	3.97253e-05	MED21	TR
comp128991_c0_seq21	methyltransferase like 13	0	41.7411	inf	inf	7.49753e-08	0.000167837	METTL13	TR
comp129327_c0_seq4	histidine protein methyltransferase 1 homolog	0	105.199	inf	inf	3.09165e-13	6.49497e-09	METTL18/ASTP2	TR
comp125062_c0_seq1	maltase- intestinal-like	0	154.075	inf	inf	1.97745e-08	5.87012e-05	MGAM	TR
comp117141_c0_seq2	mki67 fha domain-interacting nucleolar phospho	92.0979	774.057	8.40472	3.0712	0.000106302	0.0432016	MKI67IP	TR
comp125803_c0_seq9	maguk p55 subfamily member 6	0.637249	32.3036	50.6923	5.66369	4.88936e-06	0.00449598	MPP6	TR
comp127475_c0_seq6	mrna turnover protein 4 homolog	7.98403	125.135	15.6732	3.97022	6.49341e-06	0.00554773	MRTO4	TR
comp128950_c0_seq54	rna-binding protein musashi homolog 1	0	40.3996	inf	inf	7.30812e-05	0.0327194	MSI1	TR
comp131746_c2_seq2	zinc finger mynd domain-containing protein 17-like	7.59545	66.3656	8.73754	3.12723	4.44685e-05	0.023536	MSS51 /ZMYND1	TR
comp132329_c0_seq17	matrix-remodeling-associated protein 5	0.418527	122.191	291.956	8.1896	6.29557e-06	0.00546912	MXRA5	TR
comp125635_c0_seq6	n-acetyltransferase 10	8.34658	429.988	51.5167	5.68697	4.69408e-10	2.84883e-06	NAT10	TR
comp130318_c4_seq53	next to brca1 gene 1	1.06446	20.878	19.6137	4.29379	0.000126249	0.0488376	NBR1	TR
comp128758_c2_seq21	nuclear export mediator factor nemf-like	0	22.9684	inf	inf	0.000109896	0.0442019	NEMF/SDCCAG1	TR
comp126842_c3_seq1	nf-kappa-b inhibitor zeta	0	16	inf	inf	4.61052e-06	0.00431217	NFKBIZ	TR
comp128304_c0_seq9	lysine-specific demethylase no66	0	76.5488	inf	inf	6.40801e-12	7.95482e-08	NO66	TR
comp131108_c0_seq2	nitric oxide-associated protein 1	5.95262	74.6796	12.5457	3.64912	1.11716e-05	0.00842822	NOA1 /C4orf14	TR
comp114264_c0_seq2	nucleolar protein 8	0	54.8352	inf	inf	9.38141e-11	6.74239e-07	NOL8	TR
comp131356_c0_seq12	nop58 protein	192.393	1579.3	8.20873	3.03716	6.25291e-05	0.0297151	NOP58	TR
comp127421_c0_seq21	nucleophosmin	13.2525	140.579	10.6077	3.40704	7.50812e-05	0.0332874	NPM3	TR
comp130251_c2_seq19	methyltransferase nsun5-like	6.22461	203.705	32.7257	5.03235	6.47745e-08	0.000151199	NSUN5	TR
comp128663_c0_seq24	nucleoporin nup188 homolog	3.33096	53.0885	15.9379	3.99439	6.10199e-05	0.0292879	NUP188	TR
comp127943_c0_seq8	nuclear pore glycoprotein p62	1.67411	46.1361	27.5586	4.78443	5.6832e-05	0.027699	NUP62	TR
comp129402_c0_seq13	ornithine decarboxylase	3.83053	113.387	29.6009	4.88757	3.61667e-07	0.00057762	ODC1	TR
comp121181_c0_seq1	opioid growth factor receptor	10.2539	131.702	12.844	3.68303	5.24782e-06	0.00477736	OGFR	TR
comp130689_c0_seq4	platelet-activating factor acetylhydrolase ib subunit alpha	0	32.5833	inf	inf	2.0234e-05	0.012807	PAFAH1B1	TR
comp127781_c0_seq22	polyadenylate-binding protein 2	13.1774	114.986	8.72603	3.12532	1.16366e-08	3.97253e-05	PAIP2	TR
comp132129_c1_seq3	protein rrp5 homolog	25.8298	728.119	28.1891	4.81707	1.97331e-07	0.000369062	PDCD11	TR
comp132322_c1_seq6	phosphoglucomutase 1	0	47.7508	inf	inf	3.70295e-05	0.0203071	PGM1	TR
comp128606_c0_seq1	phd finger protein 23b-like	0	19.4374	inf	inf	1.21328e-06	0.00150615	PHF23	TR
comp124426_c0_seq5	peptidyl-prolyl cis-trans isomerase nima-interacting 1	6.37387	66.5945	10.4481	3.38516	3.9924e-05	0.021591	PIN1	TR
comp66464_c0_seq1	pin2-interacting protein x1	10	116	11.6	3.53605	2.26284e-05	0.0139188	PINX1	TR
comp127671_c0_seq6	adipose differentiation-related protein	0	17.5262	inf	inf	5.92059e-06	0.00527001	PLIN2	TR
comp127059_c0_seq8	mitochondrial-processing peptidase subunit beta-like	0	15.183	inf	inf	4.1328e-06	0.00397425	PMPCB	TR
comp126975_c0_seq17	purine nucleoside phosphorylase-like	27.3131	297.22	10.882	3.44387	1.19342e-05	0.00883277	PNP	TR
comp132418_c0_seq9	popeye domain-containing protein 2	0	120.404	inf	inf	8.44835e-07	0.00113051	POPDC2	TR
comp130137_c0_seq5	transcription termination factor 1-like	3.41414	168.025	49.2144	5.62101	7.76886e-09	2.90646e-05	POU4F1	TR
comp127325_c0_seq1	suppressor of swi4 1 homolog	65.9399	710.502	10.775	3.42962	1.50063e-05	0.0104022	PPAN	TR
comp130777_c2_seq14	serine threonine-protein phosphatase 2a 56 kda regulatory subunit gamma isoform	1.20592	30.7182	25.4728	4.67088	1.14772e-05	0.00858764	PPP2R5C	TR
comp131981_c2_seq2	serine threonine-protein phosphatase 4 regulatory subunit 3b isoform 1	0	25.8876	inf	inf	3.08705e-07	0.000510962	PPP4R1	TR
comp131622_c1_seq35	serine threonine-protein phosphatase 5 isoform 1	21.1363	302.513	14.3125	3.83921	6.63893e-06	0.00557885	PPP5C	TR
comp129821_c1_seq37	focal adhesion kinase 1	0	17.3687	inf	inf	7.23549e-06	0.00596994	PTK2	TR
comp126319_c0_seq2	achain comparison between the crystal and the solution structures of the ef hand parvalbumin	2.1206	47.7709	22.527	4.49359	6.85905e-06	0.00572857	PVALB	TR
comp132236_c0_seq41	pyrroline-5-carboxylate reductase 2-like	0	28.7547	inf	inf	3.29739e-05	0.0188078	PYCR2	TR
comp123918_c0_seq24	glutaminyl-trna synthetase	2.72043	35.2147	12.9445	3.69427	6.28599e-05	0.0298044	QARS	TR
comp129532_c0_seq11	rna binding motif protein 4	2.3078	37.6434	16.3113	4.0278	5.15628e-05	0.0262725	RBM4	TR
comp129383_c0_seq6	heterogeneous nuclear ribonucleoprotein g	21.3867	189.336	8.85297	3.14616	0.000123445	0.0478884	RBMXL2	TR
comp127552_c0_seq6	mitochondrial rho gtpase 2	7.32423	125.577	17.1455	4.09976	1.46702e-06	0.00176498	RHOT2	TR
comp131150_c0_seq5	e3 ubiquitin-protein ligase rnf167-like	0	25.5325	inf	inf	4.6567e-06	0.0043405	RNF167	TR
comp130902_c0_seq1	60s ribosomal protein l32	203.946	3910.77	19.1755	4.26119	2.72108e-07	0.000472418	RPL32	TR
comp132045_c0_seq22	40s ribosomal protein s25	0.170284	165.019	969.083	9.92048	9.91941e-08	0.00021331	RPS25	TR
comp131011_c0_seq9	ribosomal protein s6 kinase beta-1-like	0	64.4937	inf	inf	1.3472e-07	0.000276636	RPS6KB1	TR
comp107757_c0_seq1	protein saal1	0.684156	49.0021	71.6242	6.16238	5.93642e-05	0.0287248	SAAL1	TR
comp129765_c0_seq3	seryl-trna synthetase	0	207.108	inf	inf	3.07212e-07	0.000510962	SARS	TR
comp129165_c2_seq27	splicing arginine serine-rich 11	0	21.3822	inf	inf	1.4053e-05	0.00992058	SCAF11/SFRS2IP	TR
comp129219_c0_seq20	schwannomin interacting protein 1	0	16.5516	inf	inf	6.34518e-05	0.0299479	SCHIP1	TR
comp128664_c0_seq9	splicing factor 3a subunit 3	9.21616	99.1149	10.7545	3.42686	0.000102815	0.0419722	SF3A3	TR
comp123144_c0_seq6	zinc transporter zip6	0	32.2	inf	inf	7.17507e-05	0.0322294	SLC39A6	TR
comp124103_c0_seq1	riboflavin transporter 2-like	0.627791	18.759	29.881	4.90116	7.63948e-05	0.0337057	SLC52A3/RFT2	TR
comp131973_c2_seq22	smoothelin-like protein 2	0	25.3544	inf	inf	2.31812e-05	0.0140762	SMTNL2	TR
comp125695_c1_seq3	set and mynd domain-containing protein 5	8.07695	98.4868	12.1936	3.60805	6.38473e-05	0.0300121	SMYD5	TR
comp128341_c0_seq5	staphylococcal nuclease domain-containing protein 1	0	25.2788	inf	inf	9.45971e-07	0.0012244	SND1	TR
comp128626_c3_seq4	spry domain-containing protein 4	0	116.348	inf	inf	8.76715e-06	0.00695524	SPSB4	TR
comp128849_c0_seq31	lupus la protein homolog	7.54522	75.8403	10.0514	3.32933	8.789e-05	0.0373301	SSB	TR
comp126133_c0_seq5	translocon-associated protein subunit beta precursor	0	65.8935	inf	inf	0.000127335	0.0491878	SSR2	TR
comp125186_c0_seq2	st3gal i-related alpha -sialyltransferase	0	26.9438	inf	inf	8.49694e-06	0.00682516	ST3GAL6	TR
comp121425_c0_seq3	transformation transcription domain-associated protein	0	82.462	inf	inf	2.44398e-12	3.33732e-08	STAF40	TR
comp132140_c4_seq43	stromal interaction molecule 2-like	0	71.8924	inf	inf	1.20267e-06	0.00150151	STIM2	TR
comp131334_c0_seq6	stathmin-4 isoform 1	0.817881	22.8136	27.8935	4.80186	8.32066e-06	0.00670329	STMN4	TR
comp127317_c0_seq4	suppressor of fused homolog	0	40.2905	inf	inf	4.22237e-07	0.000651497	SUFU	TR
comp126140_c0_seq15	surfeit 6	20.2841	608.782	30.0127	4.9075	1.17986e-09	6.00828e-06	SURF6	TR
comp131289_c0_seq15	heterogeneous nuclear ribonucleoprotein q-like	23.4475	337.889	14.4105	3.84904	2.39806e-06	0.00264082	SYNCRIP	TR
comp132185_c1_seq19	spectrin repeat nuclear envelope 1	11.7188	130.492	11.1353	3.47707	2.10887e-05	0.0131795	SYNE1	TR
comp132185_c1_seq58	nesprin-2	3.34822	175.085	52.292	5.70852	1.09999e-09	5.77719e-06	SYNE2	TR
comp116527_c0_seq2	transducin beta-like protein 3	10.534	285.854	27.1364	4.76216	2.28568e-07	0.000418947	TBL3	TR
comp129997_c1_seq6	transferrin receptor protein 1	0	199.28	inf	inf	2.99262e-06	0.00314358	TFRC	TR
comp124477_c0_seq4	thyroid adenoma-associated protein homolog	0	17.0249	inf	inf	4.06668e-05	0.0219492	THADA	TR
comp74508_c0_seq2	mitochondrial import inner membrane translocase subunit tim10	0	90.887	inf	inf	7.46395e-13	1.19908e-08	TIMM10B	TR
comp130626_c3_seq55	transmembrane protein 161b-like	0	26.6563	inf	inf	2.91049e-07	0.000499918	TMEM161B	TR
comp114656_c0_seq1	transmembrane protein 186	0	46.2831	inf	inf	1.35618e-08	4.46241e-05	TMEM186	TR
comp132539_c1_seq4	troponin i	0	23.5031	inf	inf	1.32689e-05	0.00958676	TNNI2	TR
comp132424_c2_seq5	tns1 protein	0.511607	21.6908	42.3975	5.40591	2.01132e-05	0.0127745	TNS1	TR
comp130330_c0_seq20	tox high mobility group box family member 4-like	0	23.2607	inf	inf	1.67647e-06	0.00196503	TOX4	TR
comp122031_c0_seq5	trna (adenine -n )-methyltransferase non-catalytic subunit trm6	21.3132	226.164	10.6115	3.40755	6.46415e-06	0.00554773	TRMT6	TR
comp124980_c0_seq4	probable trna pseudouridine synthase 1	1.13859	28.6251	25.1407	4.65196	2.77152e-05	0.0163129	TRUA/PUS3	TR
comp129907_c0_seq7	ubiquitin carboxyl-terminal hydrolase 5	1.25558	28.2901	22.5315	4.49387	2.81791e-05	0.0165147	UCHL1	TR
comp118670_c0_seq6	protein unc-45 homolog a-like	0	35.3434	inf	inf	6.35246e-06	0.00547284	UNC45A	TR
comp121496_c0_seq1	unhealthy ribosome biogenesis protein 2 homolog	28.3508	383.829	13.5385	3.759	3.02165e-06	0.00316179	URB2	TR
comp132232_c1_seq24	ubiquitin carboxyl-terminal hydrolase 10-like	0	71.1309	inf	inf	6.32237e-06	0.00546912	USP10	TR
comp128483_c0_seq4	ubiquitin-specific peptidase-like protein 1	5.02021	61.9782	12.3457	3.62594	1.36013e-05	0.00968632	USPL1	TR
comp130771_c1_seq7	si:ch211- protein	0	46.5912	inf	inf	1.18266e-06	0.00149532	VEZT	TR
comp132310_c0_seq14	vacuolar protein sorting-associated protein 13a isoform 2	0	59.2039	inf	inf	3.79378e-08	9.81487e-05	VPS13A	TR
comp131408_c1_seq77	vacuolar protein sorting-associated protein 54	2.22351	42.2526	19.0027	4.24813	2.16494e-05	0.0134683	VPS54	TR
comp127199_c1_seq11	wd repeat and hmg-box dna-binding protein 1	0	73.6895	inf	inf	4.37761e-08	0.000109683	WDHD1	TR
comp127914_c0_seq3	wd repeat-containing protein 55	40.8712	362.658	8.8732	3.14945	6.52246e-05	0.0304086	WDR55	TR
comp127657_c3_seq6	wd repeat-containing protein 1	8.04696	68.0185	8.45269	3.07941	0.000122668	0.0477394	WRAP53	TR
comp128693_c1_seq4	14-3-3 protein beta alpha	0.159605	31.5939	197.95	7.62899	1.015e-05	0.00774306	YWHAB	TR
comp127658_c0_seq12	caax prenyl protease 1 homolog	4.08908	83.3262	20.3777	4.34892	2.99274e-06	0.00314358	ZMPSTE24	TR
comp128793_c0_seq6	zinc finger protein 648	0	238	inf	inf	1.04841e-11	1.19303e-07	ZNF648	TR
comp125652_c0_seq3	zinc finger protein 865	0	81.9329	inf	inf	2.00777e-12	2.88595e-08	ZNF865	TR
comp131351_c0_seq6	nfx1-type zinc finger-containing protein 1	20.1781	574.054	28.4493	4.83032	6.86854e-09	2.64202e-05	ZNFX1	TR
comp122796_c0_seq1	atp-binding cassette sub-family g member 2	22.8939	0	inf	inf	5.1702e-07	0.000771588	ABCG2	WT
comp125210_c0_seq14	abhydrolase domain containing 2	27.8694	0	inf	inf	2.95017e-07	0.000503567	ABHD2	WT
comp131622_c1_seq61	serine threonine-protein phosphatase 5 isoform 1	101.05	2.1911	46.1184	5.52727	6.17297e-07	0.0008873	ACP5	WT
comp112398_c0_seq1	udp-n-acetylglucosamine transferase subunit alg13 homolog	67.2793	0	inf	inf	1.2529e-05	0.00917351	ALG13	WT
comp132046_c0_seq32	alpha-protein kinase 3-like	17.2168	0	inf	inf	4.31654e-07	0.000658586	ALPK3	WT
comp131580_c0_seq5	ankyrin-2	94.4967	7.66121	12.3344	3.62462	2.161e-05	0.0134683	ANK2	WT
comp131631_c0_seq21	ankyrin repeat and lem domain-containing protein 2	148.096	12.3355	12.0057	3.58564	3.45206e-05	0.0194788	ANKLE2	WT
comp131729_c0_seq58	ankyrin repeat domain 12	17.3671	0	inf	inf	1.23641e-05	0.00912562	ANKRD12	WT
comp129290_c0_seq29	aldehyde oxidase-like	63.6445	5.48649	11.6002	3.53608	0.000100896	0.0414364	AOX1	WT
comp132042_c0_seq48	rho guanine nucleotide exchange factor 11	30.3574	1.03111	29.4416	4.87978	2.22637e-05	0.0137876	ARHGEF11	WT
comp130715_c0_seq31	e3 ubiquitin-protein ligase arih2	387.787	2.75826	140.591	7.13536	3.65996e-09	1.51447e-05	ARIH2	WT
comp124842_c0_seq19	ankyrin repeat and socs box protein 16	34.9308	0	inf	inf	7.59509e-10	4.32137e-06	ASB16	WT
comp130950_c0_seq8	ankyrin repeat and socs box protein 2-like	315.18	20.1078	15.6745	3.97035	2.08964e-05	0.0131193	ASB2	WT
comp132190_c2_seq14	aspartoacylase 3	82.7218	2.86233	28.9002	4.85301	0.000124945	0.0484016	ASPA	WT
comp132394_c0_seq66	autophagy-related protein 13 isoform 2	37.9762	0.958391	39.625	5.30834	2.35796e-07	0.000423664	ATG13	WT
comp127905_c0_seq7	beclin 1-associated autophagy-related key regulator	340.609	29.1393	11.689	3.54708	1.63289e-05	0.0110384	ATG14	WT
comp132459_c1_seq9	autophagy-related protein 16-1-like	99.3734	1.67537	59.3145	5.89031	1.08452e-08	3.74921e-05	ATG16L1	WT
comp128356_c0_seq10	cysteine protease atg4b	52.4398	5.49071	9.55064	3.2556	5.40948e-05	0.0270083	ATG4B	WT
comp131338_c0_seq29	v-type proton atpase catalytic subunit a	15.6229	0	inf	inf	9.60778e-05	0.0399222	ATP6V0A1	WT
comp131338_c0_seq12	v1 subunit a protein	39.748	0	inf	inf	7.81828e-10	4.35758e-06	ATP6V1A	WT
comp125142_c0_seq2	class type 9a	43.358	0	inf	inf	2.43007e-07	0.000433768	ATP9A	WT
comp126398_c0_seq4	late secretory pathway protein avl9 homolog	171.795	5.6908	30.1882	4.91591	6.07721e-05	0.0292204	AVL9	WT
comp128291_c0_seq28	btb poz domain-containing protein 6	67.474	3.45757	19.5149	4.2865	3.7205e-06	0.00368148	BTBD6	WT
comp127370_c2_seq56	chromosome 15 open reading frame 52	17.2387	0.244896	70.3917	6.13733	6.57429e-06	0.00557434	C15orf52	WT
comp131499_c0_seq25	c2 domain-containing protein 3	30.4501	1.23721	24.6119	4.62129	1.59582e-05	0.0108957	C2CD3	WT
comp129452_c0_seq22	upf0533 protein c5orf44 homolog isoform 2	29.1081	1.20269	24.2026	4.59709	1.61828e-05	0.0110214	C5orf44	WT
comp129318_c1_seq23	calcium-binding and coiled-coil domain-containing protein 1-like	22.7489	0	inf	inf	9.70331e-05	0.0401519	CALCOCO1	WT
comp129441_c2_seq13	calmodulin	56.4605	0.191678	294.559	8.20241	3.69227e-05	0.0202893	CALM2	WT
comp130534_c1_seq13	calpain-3 isoform 1	59.0106	0	inf	inf	1.60389e-11	1.62234e-07	CAPN3	WT
comp122656_c1_seq11	kynurenine--oxoglutarate transaminase 3-like	18.9643	0	inf	inf	3.0213e-07	0.000509363	CCBL2	WT
comp130589_c0_seq37	coiled-coil domain-containing protein 127-like	74.7601	3.565	20.9706	4.3903	4.46915e-06	0.00420878	CCDC127	WT
comp126777_c1_seq35	cyclin g2	535.969	68.189	7.86005	2.97454	7.39845e-05	0.0329617	CCNG2	WT
comp128859_c0_seq26	cyclin y-like 1	58.0442	0	inf	inf	8.73373e-08	0.000190818	CCNYL1	WT
comp129052_c0_seq14	centriolar coiled-coil protein of 110 kda	85.2635	6.93037	12.3029	3.62092	8.60259e-05	0.0368824	CCP110/CEP110	WT
comp126487_c0_seq2	chaperonin containing subunit 7	778.286	0	inf	inf	3.41471e-13	6.66125e-09	CCT7	WT
comp128143_c0_seq9	adenosine deaminase cecr1-a	356.374	7.82922	45.5185	5.50838	9.05802e-10	4.94758e-06	CECR1	WT
comp125341_c0_seq4	cathepsin l	4930.53	491.104	10.0397	3.32764	4.7763e-05	0.0249413	CTSL1	WT
comp123882_c0_seq18	response gene to complement 32 protein	16.9819	0	inf	inf	1.59947e-06	0.00190752	RGCC/RGC32	WT
comp125567_c0_seq18	calcium and integrin-binding protein 1	37.6581	1.67555	22.4751	4.49026	1.73145e-05	0.0114445	CIB1	WT
comp124317_c0_seq5	cardiomyopathy-associated protein 5	345	0	inf	inf	3.73905e-06	0.00368647	CMYA5	WT
comp131651_c1_seq62	carnitine o-palmitoyltransferase liver isoform isoform 1	240.883	18.1461	13.2747	3.7306	7.022e-06	0.005829	CPT1A	WT
comp131691_c0_seq17	creb-binding protein	33.6702	0	inf	inf	4.98198e-05	0.0256234	CREBBP	WT
comp131558_c2_seq14	peroxisomal carnitine o-octanoyltransferase	22.8912	0.930758	24.5941	4.62024	1.40578e-05	0.00992058	CROT	WT
comp132469_c0_seq4	cleavage and polyadenylation specificity factor subunit 1-like	92.9269	6.82452	13.6166	3.7673	1.96476e-05	0.0125371	CSTF1	WT
comp126853_c1_seq16	ctp synthase 1	203.793	19.7998	10.2926	3.36354	3.32466e-05	0.0189163	CTPS1/CTPS	WT
comp129936_c0_seq44	cortactin-binding protein 2	40.9492	0	inf	inf	3.69198e-05	0.0202893	CTTNBP2	WT
comp130380_c0_seq9	sn1-specific diacylglycerol lipase beta	212.941	11.9222	17.8609	4.15873	2.00572e-05	0.0127686	DAGLB	WT
comp124274_c0_seq8	dna-damage-inducible transcript 4-like	91.8372	7.69758	11.9307	3.5766	3.33443e-05	0.0189324	DDIT4L	WT
comp130363_c1_seq27	dna-binding death effector domain-containing protein 2	24.3208	0	inf	inf	3.1994e-06	0.00327872	DEDD2	WT
comp129421_c0_seq8	dehydrogenase/reductase (SDR family) member 3	317.16	33.9864	9.33198	3.22218	6.4615e-05	0.0302687	DHRS9	WT
comp126858_c0_seq4	disrupted in renal carcinoma 2	59.8197	0	inf	inf	4.31262e-06	0.00408957	DIRC2	WT
comp121498_c0_seq1	dis3-like exonuclease 1	84.107	7.6438	11.0033	3.45986	8.54728e-05	0.0367029	DIS3L	WT
comp131079_c3_seq8	dnaj homolog subfamily b member 6-like	277	0.74	374.324	8.54814	1.39072e-11	1.46082e-07	DNAJB6	WT
comp131479_c0_seq32	dedicator of cytokinesis protein 5	18.1326	0.123721	146.561	7.19535	2.37138e-05	0.0143282	DOCK5	WT
comp123644_c0_seq4	dopamine receptor d2	19.4947	0	inf	inf	4.21345e-07	0.000651497	DRD2	WT
comp132144_c0_seq65	eukaryotic translation initiation factor 4 gamma 1	222.294	7.75854	28.6515	4.84054	3.19898e-07	0.000525229	EIF4G1	WT
comp129206_c1_seq35	elks rab6-interacting cast family member 1	38.1067	1.37948	27.624	4.78785	6.36012e-05	0.0299479	ERC1	WT
comp108328_c0_seq1	dna excision repair protein ercc-8	35.8083	0.930758	38.4722	5.26574	5.32211e-06	0.00482888	ERCC8	WT
comp130615_c0_seq21	eri1 exoribonuclease 2	25.1111	0	inf	inf	1.83577e-07	0.000345764	ERI2	WT
comp130854_c0_seq34	F13E9.13 (uncharacterized)	511.84	35.8669	14.2705	3.83497	3.24021e-06	0.00328538	F13E9.13	WT
comp118463_c0_seq1	protein fam173a-like	92.9728	7.9421	11.7063	3.54922	0.000129526	0.0499635	FAM173A	WT
comp132036_c1_seq47	protein fam214a	72.9085	0.244896	297.712	8.21777	3.47691e-07	0.00056187	FAM214A	WT
comp111748_c0_seq3	f-box only protein 25	61.7218	5.16762	11.944	3.57821	6.52475e-05	0.0304086	FBXO25	WT
comp132064_c0_seq18	f-box only protein 31	76.5206	1.87084	40.9016	5.35409	1.4719e-05	0.0102809	FBXO31	WT
comp121617_c0_seq3	f-box only protein 32	16.3463	121.418	0.134628	-2.89295	1.73255e-05	0.0114445	FBXO32	WT
comp129426_c0_seq19	forkhead box protein p1	52.5556	0	inf	inf	6.83209e-08	0.00015735	FOXP1	WT
comp128520_c0_seq71	fxyd domain-containing ion transport regulator 6-like	26.963	0	inf	inf	5.21529e-07	0.000774088	FXYD6	WT
comp132030_c0_seq5	frizzled homolog 6	49.9987	0	inf	inf	3.80944e-08	9.81487e-05	FZD6	WT
comp129815_c0_seq9	lysosomal alpha-glucosidase-like	254.811	28.9136	8.81285	3.13961	6.77429e-05	0.031094	GAA	WT
comp128188_c0_seq11	gats-like protein 2-like	43.8839	0	inf	inf	6.32812e-06	0.00546912	GATSL2	WT
comp125932_c1_seq1	glutamate receptor, ionotropic, N-methyl D-aspartate 2C,	20.4604	0.744607	27.4782	4.78021	1.80192e-05	0.011745	GRIN2C	WT
comp130525_c0_seq13	grip1-associated protein 1	23.9696	0.761187	31.4898	4.97681	3.64201e-06	0.00361691	GRIPAP1	WT
comp127082_c0_seq2	gtp-binding protein 2	1930.76	101.532	19.0164	4.24917	1.60317e-07	0.000319765	GTPBP2	WT
comp128008_c0_seq14	nuclease harbi1	62.6418	5.01429	12.4926	3.64301	3.24158e-05	0.0185986	HARBI1	WT
comp129158_c0_seq10	vigilin	27.1772	0	inf	inf	4.74079e-05	0.024877	HDLBP	WT
comp131942_c0_seq4	huntingtin interacting protein 1	154.309	6.92837	22.2721	4.47717	1.40057e-06	0.00170001	HIP1	WT
comp128358_c0_seq2	hira-interacting protein 3	34.0913	1.86704	18.2595	4.19058	1.51844e-05	0.0104986	HIRIP3	WT
comp130783_c2_seq30	heterogeneous nuclear ribonucleoprotein a1	88.0178	8.4542	10.4111	3.38006	1.16905e-05	0.00872334	HNRNPA1	WT
comp129150_c0_seq7	heterogeneous nuclear ribonucleoprotein h	40.0762	0	inf	inf	6.18286e-06	0.00542949	HNRNPH	WT
comp131494_c1_seq70	heterogeneous nuclear ribonucleoprotein r	152.564	10.3506	14.7396	3.88163	1.00429e-06	0.00128769	HNRNPR	WT
comp130092_c0_seq17	serine protease HTRA1	16.3434	0.436575	37.4356	5.22634	5.57199e-05	0.0274871	HTRA1	WT
comp123037_c0_seq4	sorbin and sh3 domain-containing protein 1-like	30.3866	0.534527	56.8476	5.82903	8.70892e-05	0.0371633	INSR	WT
comp132016_c0_seq14	katanin p80 wd40-containing subunit b1	17.5352	0.367345	47.735	5.57697	2.34551e-05	0.0142033	KATNB1	WT
comp130394_c0_seq46	kelch domain-containing protein 5-like	132.231	16.0642	8.23141	3.04114	8.85497e-05	0.0374936	KBTBD5	WT
comp131759_c0_seq2	fragile site-associated protein	26.1692	1.19794	21.8451	4.44924	5.01033e-05	0.0257208	KIAA1109	WT
comp129235_c0_seq26	kruppel-like factor 10	67.4672	1.73281	38.9352	5.283	2.79402e-06	0.00300418	KLF10	WT
comp126614_c0_seq23	kelch domain-containing protein 1	36.2115	1.05334	34.3778	5.10341	2.30391e-05	0.0140762	KLHDC1	WT
comp132306_c1_seq11	kelch-like protein 20	28.9355	0.372303	77.7201	6.28022	1.98649e-07	0.000369062	KLHL20	WT
comp122905_c0_seq1	kelch-like protein 24	42.1397	3.28883	12.813	3.67953	6.66537e-05	0.0308533	KLHL24	WT
comp129354_c0_seq12	kelch-like protein 33	245.922	3.25665	75.5137	6.23867	7.20262e-11	5.46409e-07	KLHL33	WT
comp123925_c0_seq6	kelch-like protein 38	90.2895	0.389712	231.683	7.85601	5.80083e-06	0.00519422	KLHL38	WT
comp127180_c1_seq30	kinase suppressor of ras 1	87.0025	4.02524	21.6142	4.43391	2.02582e-05	0.012807	KSR1	WT
comp129597_c2_seq8	lysosome-associated membrane glycoprotein 1-like	31.933	2.04767	15.5948	3.96299	2.96842e-05	0.0172855	LAMP1	WT
comp128279_c0_seq8	galectin-8-like	62.3504	4.89775	12.7304	3.67021	0.000108791	0.0440169	LGALS8	WT
comp127427_c0_seq13	protein lmbr1l	24.1139	0	inf	inf	2.09819e-05	0.0131428	LMBR1L	WT
comp129477_c0_seq2	member ras oncogene family	221.653	10.6719	20.7698	4.37642	3.02143e-07	0.000509363	RAB1A	WT
comp130866_c0_seq19	low-density lipoprotein receptor-related protein 1-like	31.3104	0.930758	33.6396	5.07209	8.09164e-05	0.035133	LRP1	WT
comp119226_c0_seq2	leucine-rich repeat-containing protein 29-like	48.4077	3.38368	14.3063	3.83857	4.93296e-05	0.0255401	LRRC29	WT
comp131199_c3_seq15	mitogen-activated protein kinase kinase kinase 15	51.0067	1.71427	29.7541	4.89502	1.01194e-05	0.00774135	MAP3K15	WT
comp131946_c1_seq5	microtubule-associated serine threonine-protein kinase 3	155.594	18.0754	8.60808	3.10569	7.89117e-05	0.0345308	MAST3	WT
comp130089_c0_seq12	mbt domain-containing protein 1	83.5551	2.54777	32.7954	5.03542	1.33084e-07	0.000275348	MBTD1	WT
comp130554_c0_seq11	methylcrotonoyl- carboxylase subunit mitochondrial	148.854	0	inf	inf	3.81635e-07	0.000601244	MCCC1	WT
comp131286_c0_seq34	guanine nucleotide exchange factor dbs-like	68.7009	2.65552	25.871	4.69326	6.93971e-07	0.000966975	MCF2L2	WT
comp130999_c0_seq9	microphthalmia-associated transcription factor-like	61	0	inf	inf	8.17627e-07	0.00110544	MITF	WT
comp125684_c0_seq13	map kinase-interacting serine threonine-protein kinase 2	18.1238	0	inf	inf	1.36195e-05	0.00968632	MKNK2	WT
comp128884_c0_seq33	muscular lmna-interacting protein	1046.13	124.39	8.41009	3.07212	4.87373e-05	0.0253531	MLIP/C6orf142	WT
comp132526_c0_seq9	histone-lysine n-methyltransferase mll	43.3554	2.7477	15.7788	3.97992	5.6248e-05	0.0275792	MLL	WT
comp121204_c0_seq1	dbh-like monooxygenase protein 1-like	21.8927	0.515553	42.4645	5.40819	9.72925e-06	0.00752231	MOXD1	WT
comp126337_c0_seq24	m-phase phosphoprotein 8	33.77	0.186152	181.411	7.50312	1.40933e-08	4.58208e-05	HSMPP8	WT
comp129169_c0_seq2	membrane palmitoylated 55kda	222.145	0.386664	574.516	9.1662	6.23773e-15	1.70355e-10	MPP1	WT
comp131743_c2_seq1	double-strand break repair protein mre11a	22.0977	0	inf	inf	1.36369e-06	0.00167762	MRE11A	WT
comp129116_c0_seq3	myotubularin-related protein 3	55.5257	0.801791	69.2521	6.11379	0.000118574	0.0465888	MTMR3	WT
comp132621_c0_seq1	myomesin-1 isoform 2	4688.05	0	inf	inf	2.33736e-08	6.64942e-05	MYOM1	WT
comp130370_c3_seq4	mitotic-spindle organizing protein 2a	25.427	0	inf	inf	1.93323e-05	0.0123938	MZT2A	WT
comp130318_c4_seq66	next to brca1 gene 1	70.2884	7.16812	9.8057	3.29362	8.23425e-05	0.0355969	NBR1	WT
comp128164_c0_seq3	nuclear distribution protein nude-like 1 isoform 2	27.7156	1.73721	15.9541	3.99585	0.000109247	0.0440709	NDEL1	WT
comp126744_c0_seq77	neural precursor cell developmentally down-regulated 4-like	27.3088	0	inf	inf	2.84042e-06	0.0030372	NEDD4L	WT
comp124685_c0_seq6	neudesin precursor	43.2121	0	inf	inf	2.67145e-10	1.82397e-06	NENF	WT
comp126475_c2_seq21	neurofascin isoform 4 precursor	115.02	11.9524	9.62313	3.26651	0.000109612	0.0441528	NFASC	WT
comp126670_c0_seq12	nf-kappa-b inhibitor-interacting ras-like protein 2	19.0147	0.244896	77.6438	6.2788	5.09212e-06	0.00465111	NKIRAS2	WT
comp126457_c1_seq34	nitric oxide synthase-interacting protein	107.835	6.54862	16.4668	4.04149	6.27632e-06	0.00546912	NOSIP	WT
comp129487_c0_seq9	e3 sumo-protein ligase 2	17.0254	0	inf	inf	3.87771e-05	0.0210541	NSMCE2	WT
comp129972_c0_seq6	cytosolic 5 -nucleotidase 3	696.833	81.5131	8.54872	3.09571	0.000114028	0.04533	NT5C3	WT
comp127617_c3_seq2	diphosphoinositol polyphosphate phosphohydrolase 1	60.0161	0	inf	inf	4.71773e-09	1.89476e-05	NUDT1	WT
comp129719_c0_seq41	nucleoporin nup43	24.8789	0.766713	32.4488	5.02009	1.43539e-05	0.0100775	NUP43	WT
comp130375_c0_seq12	outer dense fiber of sperm tails 2	59.0241	4.94396	11.9386	3.57757	8.75262e-05	0.0372915	ODF2	WT
comp130689_c0_seq13	platelet-activating factor acetylhydrolase ib subunit alpha	95.11	0.320566	296.694	8.21283	3.83257e-12	4.98426e-08	PAFAH1B1	WT
comp129624_c0_seq22	poly polymerase gamma	87.7864	0	inf	inf	2.429e-08	6.8389e-05	PAPOLG	WT
comp128162_c0_seq36	poly	31.8958	0	inf	inf	0.000112569	0.0449461	PARP4	WT
comp127442_c0_seq12	protein-l-isoaspartate o-methyltransferase domain-containing protein 1	54.0345	0.251336	214.989	7.74812	3.74664e-05	0.0205055	PCMTD1	WT
comp128663_c0_seq38	myomegalin	86.7585	0	inf	inf	2.84886e-10	1.85499e-06	PDE4DIP	WT
comp128184_c0_seq17	pyruvate dehydrogenase kinase 2	759.737	31.2549	24.3078	4.60335	6.80706e-05	0.031192	PDK2	WT
comp127494_c0_seq17	pleckstrin homology-like domain family b member 1-like	43.926	0	inf	inf	6.18979e-05	0.0296053	PHLDB1	WT
comp127720_c0_seq10	phosphoinositide 3-kinase regulatory subunit 4	222.332	24.8237	8.95642	3.16292	7.97822e-05	0.034751	PIK3R4	WT
comp131717_c0_seq58	pirin	22.4471	0	inf	inf	7.01429e-08	0.000159609	PIR	WT
comp130202_c1_seq51	1-phosphatidylinositol 4,5-bisphosphate phosphodiesterase delta-4	34.0654	0	inf	inf	1.34824e-09	6.69475e-06	PLCD4	WT
comp129345_c0_seq13	patatin-like phospholipase domain containing 7	43.9376	1.48921	29.5039	4.88283	4.75241e-07	0.000717075	PNPLA7	WT
comp128178_c0_seq68	calcium-independent phospholipase a2-gamma	64.3306	1.54666	41.5933	5.37828	8.67657e-08	0.000190818	PNPLA8	WT
comp128710_c1_seq5	protein phosphatase 1d	39.5841	0	inf	inf	2.37802e-05	0.0143367	PPM1D	WT
comp130175_c0_seq24	protein phosphatase 1l	45.2706	0.191678	236.18	7.88374	0.000114998	0.0455167	PPM1L	WT
comp125175_c0_seq8	protein phosphatase 1 regulatory subunit 1b	569.46	62.7172	9.07981	3.18266	4.70235e-05	0.0247444	PPP1R1B	WT
comp126392_c0_seq12	palmitoyl-protein thioesterase 2	214.699	12.5475	17.1109	4.09684	2.05593e-06	0.00232019	PPT2	WT
comp122535_c0_seq3	histone-lysine n-methyltransferase prdm9	19.3383	0	inf	inf	7.56838e-05	0.033446	PRDM9	WT
comp130449_c0_seq5	serine protease 23-like	16.4522	0.494752	33.2534	5.05543	2.74948e-05	0.0162532	PRSS23	WT
comp126307_c1_seq3	proteasome subunit alpha type-7	60.5828	0	inf	inf	8.92474e-08	0.000193444	PSMA7	WT
comp130098_c0_seq54	phosphatidylserine synthase 1	35.9312	0.371163	96.807	6.59704	1.36103e-05	0.00968632	PTDSS1	WT
comp131285_c0_seq23	tyrosine-protein phosphatase non-receptor type 11	87.9315	0	inf	inf	8.21988e-08	0.000182511	PTPN11	WT
comp131055_c0_seq45	r3h domain-containing protein 2 isoform 1	143.665	4.96503	28.9355	4.85477	3.21593e-06	0.00327872	R3HDM2	WT
comp129995_c0_seq8	rap guanine nucleotide exchange factor 2	182.579	15.681	11.6433	3.54143	1.48562e-05	0.0103503	RAPGEF2	WT
comp125325_c0_seq11	retinoblastoma-associated protein	15.7876	0	inf	inf	1.37901e-06	0.00168886	RB1	WT
comp128013_c0_seq20	pre-mrna-splicing factor rbm22	135.324	8.05049	16.8095	4.0712	8.48595e-07	0.00113051	RBM22	WT
comp121201_c0_seq2	ribonuclease h1	19.453	0.244896	79.4335	6.31168	4.15276e-06	0.00397505	RNASEH1	WT
comp128339_c0_seq34	e3 ubiquitin-protein ligase rnf115-like	41.9954	0	inf	inf	1.77061e-08	5.55819e-05	RNF115	WT
comp127421_c0_seq33	ring finger protein 166	104.445	3.86508	27.0228	4.7561	3.86764e-07	0.000603584	RNF166	WT
comp130447_c0_seq32	e3 ubiquitin-protein ligase rnf31-like	33.513	0	inf	inf	6.10455e-06	0.00537828	RNF31	WT
comp131154_c0_seq36	histone deacetylase complex subunit sap130	70.9298	5.92878	11.9636	3.58058	5.44295e-05	0.0270765	SAP130	WT
comp128442_c0_seq48	diamine acetyltransferase 1	17.428	0	inf	inf	5.96362e-05	0.0287248	SAT1	WT
comp122024_c0_seq4	protein-associating with the carboxyl-terminal domain of ezrin	37.9972	1.60837	23.6246	4.56222	7.378e-06	0.00606918	SCYL3	WT
comp130537_c1_seq70	semaphorin-6d isoform 3	65.23	5.65636	11.5322	3.52759	3.52791e-05	0.0197842	SEMA6D	WT
comp130980_c0_seq1	sestrin 1	53.6136	0.797047	67.2653	6.07179	2.14037e-08	6.28545e-05	SESN1	WT
comp85348_c0_seq1	monocarboxylate transporter 12	71.0795	1.6057	44.267	5.46816	2.73309e-07	0.000472418	SLC16A12	WT
comp126459_c0_seq5	solute carrier family 22 member 13	96.4877	3.11901	30.9353	4.95118	5.92407e-06	0.00527001	SLC22A13	WT
comp124578_c0_seq4	zinc finger protein 395-like	22.3929	1.13416	19.7441	4.30335	0.000107713	0.0436635	SLC2A4RG	WT
comp129919_c0_seq6	sodium-coupled neutral amino acid transporter 7-like	79.0678	6.30789	12.5347	3.64786	5.52975e-05	0.0274518	SLC38A7	WT
comp132155_c0_seq2	choline transporter-like protein 2-like	40.4094	2.79228	14.4719	3.85518	1.70841e-05	0.0113847	SLC44A2	WT
comp132136_c0_seq12	swi snf matrix actin dependent regulator of subfamily member 1	131.684	13.6963	9.61453	3.26522	3.85098e-05	0.0209924	SMARCE1	WT
comp131955_c0_seq1	structural maintenance of chromosomes protein 1a	64.6455	3.68002	17.5666	4.13476	7.77332e-06	0.00635609	SMC1A	WT
comp131592_c0_seq33	sine oculis-binding protein homolog	22.3172	0.191678	116.43	6.86332	7.20941e-05	0.0323305	SOBP	WT
comp131983_c0_seq3	cohesin subunit sa-2	23.9858	0.122448	195.885	7.61387	7.70726e-06	0.006321	STAG2	WT
comp127029_c0_seq9	stip1 homology and u box-containing protein 1-like	207.19	20.7972	9.9624	3.31649	9.41657e-06	0.00732682	STAT3	WT
comp131709_c0_seq8	serine threonine-protein kinase 11-interacting protein	166.582	7.17114	23.2295	4.53789	6.1081e-07	0.00088262	STK11IP	WT
comp116422_c0_seq2	storkhead-box protein 2	25.8055	1.06905	24.1387	4.59327	2.65021e-05	0.0157345	STOX2	WT
comp125848_c0_seq2	syntaxin 6	29.2572	2.07873	14.0745	3.81501	0.000123403	0.0478884	STXBP6	WT
comp117345_c0_seq2	small vcp p97-interacting protein	83.3574	4.40985	18.9025	4.24051	3.30293e-06	0.00332858	SVIP	WT
comp128835_c0_seq8	asparaginyl-trna cytoplasmic-like	97.3001	1.85581	52.4299	5.71232	1.93008e-08	5.85682e-05	SYNC	WT
comp126415_c0_seq14	t-complex protein 11-like protein 2	16.5485	0	inf	inf	1.39365e-06	0.00169916	TCP11L2	WT
comp128489_c0_seq12	thap domain-containing protein 2-like	61.9256	5.82546	10.6302	3.41009	3.2117e-07	0.000525229	THAP2	WT
comp132415_c0_seq1	talin 1	181.46	0.742325	244.448	7.93338	1.00274e-12	1.5214e-08	TLN1	WT
comp130854_c0_seq36	tumor protein p53-inducible nuclear protein 2	793.698	46.9738	16.8966	4.07866	1.17751e-06	0.00149532	TP53INP2	WT
comp126776_c0_seq3	tumor necrosis factor receptor type 1-associated death domain protein	23.0236	0	inf	inf	3.60912e-07	0.00057762	TRADD	WT
comp126758_c1_seq6	e3 ubiquitin-protein ligase trim37	23.6086	0	inf	inf	4.02358e-08	0.000101746	TRIM37	WT
comp129965_c0_seq2	tripartite motif-containing protein 39	760.102	22.4679	33.8306	5.08026	2.20342e-08	6.40176e-05	TRIM39	WT
comp123463_c0_seq2	thyroid hormone receptor interactor 10	122	13	9.38462	3.2303	9.41553e-05	0.0393787	TRIP10	WT
comp129103_c0_seq35	tsc22 domain family protein 2-like	21.7525	0	inf	inf	8.68086e-05	0.0371015	TSC22D2	WT
comp129230_c0_seq2	tetraspanin-8	213.362	17.5984	12.1239	3.59979	1.71143e-05	0.0113847	TSPAN8	WT
comp132051_c0_seq14	isoform cra_f	26.3639	1.60697	16.406	4.03615	8.52509e-05	0.0366653	TUBB3	WT
comp129417_c0_seq2	ubiquitin-conjugating enzyme e2 z	17.9508	0	inf	inf	6.23689e-05	0.0297151	UBE2Z	WT
comp125382_c0_seq10	mitochondrial uncoupling protein 2	333.932	11.5046	29.026	4.85927	3.97927e-08	0.000101566	UCP2	WT
comp125382_c0_seq1	mitochondrial uncoupling protein 3	216.173	11.8223	18.2852	4.19261	3.97927e-08	0.000101566	UCP3	WT
comp129726_c1_seq11	ubiquitin carboxyl-terminal hydrolase 19-like	22.2002	0	inf	inf	6.90664e-07	0.000966975	USP19	WT
comp127696_c1_seq7	vasorin precursor	49.8892	3.16458	15.7649	3.97864	8.65031e-06	0.00690773	VASN	WT
comp127438_c2_seq13	vitamin d receptor	64.3429	6.82683	9.42501	3.23649	7.42789e-05	0.033039	VDR	WT
comp128698_c2_seq6	vacuolar protein sorting-associated protein 11 homolog	34.0861	1.01187	33.6862	5.07409	7.29895e-07	0.00100676	VPS11	WT
comp124625_c0_seq9	wd repeat-containing protein 59	145.413	12.9781	11.2045	3.486	6.23404e-05	0.0297151	WDR59	WT
comp130625_c3_seq4	wd repeat domain phosphoinositide-interacting protein 1	79.2088	1.70697	46.4031	5.53615	1.91241e-08	5.85682e-05	WIPI1	WT
comp129757_c0_seq31	an1-type zinc finger protein 3	24.1089	0	inf	inf	3.05806e-06	0.00318768	ZFAND3	WT
comp125202_c0_seq5	zinc finger protein 395	91.3606	6.66781	13.7017	3.77629	3.56176e-05	0.0199331	ZNF395	WT
comp131921_c1_seq32	zinc finger protein 438	19.9574	0	inf	inf	3.7582e-07	0.000596735	ZNF438	WT
comp125910_c7_seq2	e3 ubiquitin-protein ligase znrf2	102.291	10.4628	9.77668	3.28934	5.10415e-05	0.0260555	ZNRF2	WT
