# Supplementary material for: RNAseq analysis of fast skeletal muscle in restriction-fed transgenic coho salmon (Oncorhynchus kisutch): an experimental model uncoupling the growth hormone and nutritional signals regulating growth
Source: BMC Genomics. 2015 Jul 31;16(1):564. doi: 10.1186/s12864-015-1782-z (PMC4521378; doi:10.1186/s12864-015-1782-z)
Supplement: Additional file 6: — Genes related to myoblast fusion, the Gh-Igf network, chaperones/co-chaperones, initiation factors, E3-ubiquitin ligases, initiation factors and autophagy, retrieved from the transcriptome to test specific hypothesis. WT 1–5 and TR 1–5 values represent DESEQ-counts for individual animals. (XLSX 171 kb) [file 12864_2015_1782_MOESM6_ESM.xlsx]

## Sheet: GH_IGF
Component id	Gene Name	TR1	TR2	TR3	TR4	TR5	TR6	WT1	WT2	WT3	WT4	WT5	WT6	TR average	SE	WT average	SE	t-test	FDR	Fold-change	Log2-fold change	Paralogy
comp124903_c1_seq4	GH1	140.692	132.869	256.318	125	250	190.411	20	26	10	64.0017	75.5394	50	182.548	24.2111	40.9235	10.6927	0.000323158	0.00678632	4.46072	2.15728
comp152458_c0_seq1	IGF2	5.58303	8.80455	6.89644	7.33104	2.31673	8.14991	8.80198	22.5722	17.2346	22.975	14.5011	24.509	6.51362	0.952548	18.4323	2.47879	0.00116402	0.00953172	0.353381	-1.50071				Significant	Total	%
comp129513_c2_seq17	GHRa2	154.092	169.688	195.399	201.604	200.783	197.82	125.743	143.641	143.622	98.4641	157.222	148.075	186.564	8.10844	136.128	8.61534	0.00165491	0.00953172	1.37051	0.454711	4R			8	19	42.1053
comp131923_c0_seq23	InsulinR	11.1661	11.2058	0	32.2566	17.7616	27.4133	59.099	81.0547	41.1715	39.3857	39.6872	45.9543	16.6339	4.82211	51.0587	6.71761	0.00193934	0.00953172	0.325779	-1.61803
comp127413_c0_seq2	IGFBP4	107.194	70.4364	56.3209	131.226	133.598	121.508	32.6931	21.5462	75.6407	47.591	53.425	33.6998	103.38	13.331	44.0993	7.83351	0.0032976	0.010362	2.34427	1.22914
comp126611_c2_seq1	IGF1R	11.1661	16.8087	16.0917	20.5269	20.0783	31.8587	54.0693	43.0924	18.1921	41.3339	41.9768	42.8907	19.4217	2.84256	40.2592	4.81917	0.00394745	0.010362	0.482417	-1.05165
comp131320_c0_seq14	IGF2BP3	43.5476	33.6174	26.4364	34.4559	31.6619	25.1906	30.1782	13.3381	14.3622	22.975	19.8436	21.4453	32.485	2.6958	20.3571	2.51635	0.0081677	0.019058	1.59576	0.674243
comp130370_c1_seq10	GHRHR	45.7808	60.8314	2.29881	55.7159	50.968	48.1585	30.1782	11.2861	13.4047	18.0518	2.28964	6.12724	43.9589	8.61888	13.5563	4.01581	0.00953348	0.0200203	3.2427	1.6972
comp130388_c0_seq9	IGFBP6	23.4487	5.60289	31.034	6.59793	12.3559	19.2634	35.2079	32.8323	11.4897	9.84641	45.7929	40.8483	16.3838	4.08676	29.3362	6.18708	0.111255	0.212396	0.558483	-0.840414
comp126977_c0_seq4	IGFBP5	0	24.8128	36.781	0	0	0	123.228	10.2601	21.0645	60.7195	0	0	10.2656	6.67388	35.8786	19.7461	0.247269	0.387095	0.286121	-1.8053
comp120142_c0_seq3	IGFBP1a1	10.0495	2.40124	12.6435	2.19931	8.49467	4.4454	0	20.5202	15.3196	1.64107	21.37	11.2333	6.70559	1.76619	11.6807	3.75364	0.258063	0.387095	0.574075	-0.80069
comp127562_c0_seq5	GHRb1	546.02	441.028	262.065	447.193	385.349	402.309	18.8614	674.088	340.862	137.85	1250.15	898.662	413.994	37.9928	553.411	193.461	0.495626	0.660083	0.748076	-0.418742	4R
comp123491_c0_seq9	IGFBP7	66.9964	28.8149	12.6435	21.9931	81.0854	14.818	33.9505	36.9363	45.9589	54.1553	57.2411	50.0391	37.7252	11.857	46.3802	3.81078	0.50292	0.660083	0.81339	-0.29798
comp125786_c0_seq1	IGFBP3a1	34.6148	53.6277	55.1715	68.1787	79.541	57.7903	45.2673	27.7022	30.6393	77.1302	67.9261	74.5481	58.154	6.16848	53.8689	9.06388	0.704111	0.869784	1.07955	0.110426
comp127115_c0_seq3	IGFBP2	30.1484	24.0124	59.7692	21.26	10.8114	40.0086	25.1485	17.4422	22.022	49.2321	36.6343	18.3817	31.0017	6.97811	28.1435	5.07634	0.747311	0.871863	1.10156	0.139546
comp130258_c0_seq1	IGF2BP1	24.5653	36.819	24.1375	65.9793	74.1353	29.636	30.1782	17.4422	36.3841	65.6428	48.8457	64.336	42.5454	8.96037	43.8048	7.87311	0.917999	0.937037	0.971249	-0.0420862

## Sheet: Initiation factors
Component id	Gene Name	TR1	TR2	TR3	TR4	TR5	TR6	WT1	WT2	WT3	WT4	WT5	WT6	TR average	SE	WT average	SE	t-test	FDR	Fold-change	Log2_Fold_change	Paralogues
comp130545_c0_seq7	EIF5	3593.24	2399.64	2436.74	2618.65	3144.57	2547.96	643.802	665.88	859.815	1371.93	387.713	470.776	2790.13	194.596	733.32	144.31	6.97067e-06	0.000369446	3.8048	1.92782		Significant	Total	%
comp128070_c0_seq21	EIF1B	2453.18	1760.91	2429.85	2191.98	1457.99	1668.51	3431.51	3778.79	3497.67	4417.76	2955.93	3430.23	1993.74	172.006	3585.32	198.487	0.000122016	0.00145118	0.556084	-0.846625		19	44	43.1818
comp125271_c1_seq14	EIF3F	130.643	131.268	114.941	145.155	151.359	135.585	96.8217	58.4825	85.2155	59.0785	95.4018	87.8238	134.825	5.18393	80.4706	7.08986	0.000102969	0.00145118	1.67546	0.744554
comp126609_c1_seq6	EIF3K	425.427	358.585	294.248	480.183	374.538	361.56	196.158	215.462	273.839	210.057	176.303	189.944	382.423	25.9787	210.294	13.9451	0.000164285	0.00145118	1.81852	0.862765
comp123905_c0_seq1	EIF4EBP1a	758.175	633.927	449.418	689.118	383.032	603.093	938.039	1906.32	1475.47	1283.32	1439.42	1534.87	586.127	58.5142	1429.57	129.561	0.000144496	0.00145118	0.410001	-1.2863
comp131314_c0_seq7	EIF4H	2148.35	1915.39	2288.47	2516.01	1898.17	2013.77	1005.94	1502.08	1472.6	1252.14	1405.84	1450.11	2130.03	97.9399	1348.12	77.2944	9.29783e-05	0.00145118	1.58	0.659925
comp128034_c0_seq1	EIF3J	108.311	138.472	101.148	145.155	137.459	84.4627	27.6634	55.4045	67.9809	60.7195	58.7675	74.5481	119.168	10.0491	57.514	6.60069	0.000445501	0.00337308	2.07198	1.05101
comp112218_c0_seq1	EIF2D	155.208	121.663	85.0561	134.158	132.053	80.7582	38.9802	24.6242	43.0865	90.2588	19.8436	24.509	118.149	12.0119	40.217	10.6754	0.000671854	0.00441864	2.9378	1.55473
comp127559_c1_seq16	EIF4Ea	231.137	494.655	130.793	411.271	461.029	248.943	33.9505	31.8063	47.8739	75.4892	33.5814	32.6786	329.638	59.6969	42.5633	7.02517	0.000750335	0.00441864	7.74465	2.9532
comp132477_c0_seq13	EIF5B	923.433	734.779	305.742	1122.38	1079.59	671.997	139.574	127.225	372.459	426.678	35.1079	127.651	806.321	124.101	204.782	63.8642	0.00153716	0.00740631	3.93745	1.97726
comp131142_c0_seq6	eIF4eb	247.887	332.172	188.503	358.488	339.014	303.028	79.2178	134.407	200.113	178.877	189.277	178.711	294.849	26.442	160.1	18.5772	0.00191866	0.0084358	1.84165	0.880997
comp127976_c0_seq14	EIF4E3	122.827	166.486	170.112	92.3711	87.2634	142.994	480.336	605.345	267.136	167.389	738.029	685.23	130.342	14.6084	490.578	94.3	0.00363121	0.0137467	0.265691	-1.91218
comp131685_c0_seq8	EIF4G3	131.759	104.854	134.481	87.9725	78.7687	88.9081	133.287	159.031	152.239	118.157	162.565	158.287	104.457	9.69605	147.261	7.21437	0.00534132	0.0176931	0.709334	-0.495463
comp127340_c0_seq6	EIF2S1	453.342	349.781	164.365	532.966	372.993	318.587	98.0792	198.02	196.283	188.723	217.516	180.754	365.339	51.2251	179.896	17.1123	0.00639929	0.0182603	2.03084	1.02208
comp128868_c1_seq1	EIF6	264.636	189.698	299.995	262.451	257.929	225.975	152.148	149.797	224.05	223.185	148.064	118.46	250.114	15.4328	169.284	17.8992	0.00654614	0.0182603	1.47748	0.563139
comp127123_c0_seq5	EIF3B	4539	2694.19	2458.58	3831.93	2702.08	2283.46	1134.2	1413.84	1650.69	2894.85	843.352	1049.8	3084.87	365.434	1497.79	302.4	0.00741566	0.0188807	2.05962	1.04238
comp127985_c0_seq11	EIF4G2	159.675	141.673	83.9067	175.945	207.733	142.253	54.0693	46.1704	53.6187	124.721	105.324	94.9722	151.864	16.9083	79.8126	13.3891	0.00748103	0.0188807	1.90276	0.928094
comp120515_c0_seq2	EIF4Ba	480.141	348.98	150.572	384.88	324.342	368.969	609.851	682.296	383.948	700.736	406.793	581.067	342.98	44.2147	560.782	55.424	0.0118011	0.0260608	0.611611	-0.709314	3R
comp124550_c0_seq6	EIF2AK1	463.391	353.783	143.676	395.876	331.292	430.463	516.802	630.996	360.969	533.347	460.218	621.915	353.08	46.301	520.708	41.5358	0.0225089	0.0477188	0.678077	-0.560478
comp128468_c1_seq9	EIF2S2a	6420.48	5225.9	2826.39	5718.94	4205.63	4635.82	2849.33	4439.54	3011.44	3838.46	2762.84	3096.3	4838.86	513.748	3332.98	270.702	0.0268026	0.0546361	1.45181	0.537853	4R
comp120349_c0_seq6	EIF4EBP3	14.5159	4.00207	16.0917	8.79725	9.26691	16.2998	22.6337	387.831	27.7668	29.5392	180.882	244.068	11.4956	2.01435	148.787	61.1096	0.0485555	0.0887394	0.0772622	-3.69409
comp122650_c0_seq1	EIF3H	4633.91	3280.09	2555.13	3809.21	4090.57	3321.46	3947.06	2454.21	2492.31	2981.82	1840.87	2667.39	3615.06	295.732	2730.61	287.034	0.0574431	0.101483	1.3239	0.404796
comp129837_c4_seq3	EEF1E1	731.377	489.853	1135.61	560.824	501.957	340.073	255.257	302.673	451.929	676.12	151.116	123.566	626.617	114.125	326.777	84.7646	0.0611276	0.104508	1.91757	0.939276
comp125912_c0_seq3	EIF2B1a	96.0281	218.513	32.1834	178.877	117.381	168.184	182.327	36.9363	28.7243	8.20534	69.4525	95.9934	135.194	27.3259	70.2731	25.7606	0.114547	0.104508	1.92384	0.943992	possible 4R not well resolved
comp119392_c0_seq1	EIF4G1	841.921	555.487	472.406	436.93	522.036	366.746	335.733	303.699	442.355	646.581	257.967	269.599	532.588	67.478	375.989	60.4757	0.114642	0.184122	1.4165	0.50233
comp127002_c0_seq3	EIF4ENIF1	11.1661	16.8087	36.781	21.26	45.5623	14.0771	17.604	19.4942	19.1495	18.0518	6.10572	1.02121	24.2759	5.62799	13.5711	3.24435	0.130398	0.200955	1.7888	0.838989
comp130114_c0_seq2	EIF2A	587.335	852.44	959.755	995.555	893.484	771.278	856.307	605.345	729.598	978.077	396.108	443.204	843.308	60.567	668.106	93.7702	0.147607	0.207064	1.26224	0.335981
comp71136_c0_seq1	EIF2B1b	231.137	135.27	95.4008	200.137	153.676	139.289	95.5643	134.407	146.494	170.671	81.664	92.9298	159.152	19.9339	120.288	14.4639	0.145649	0.207064	1.32309	0.403906	possible 4R not well resolved
comp125244_c0_seq2	EIF3G	1615.73	1062.95	1591.93	1403.16	1349.88	1389.19	1212.16	1085.52	1137.48	1742.82	792.217	997.719	1402.14	81.566	1161.32	130.389	0.148461	0.207064	1.20737	0.271866
comp129339_c1_seq29	EIF1A	2408.52	2458.07	2974.67	1563.71	1134.42	1238.79	1368.08	1219.92	2120.81	1472.04	1209.7	1403.14	1963.03	307.544	1465.61	137.671	0.170667	0.231933	1.33939	0.421576
comp123296_c0_seq3	EIF3M	3077.37	2189.93	1616.07	2743.27	2798.61	2943.6	2298.57	2235.67	1846.97	2891.56	1649.31	2058.75	2561.47	226.074	2163.47	175.982	0.194926	0.258277	1.18396	0.243624
comp128678_c2_seq28	EIF2AK4	50.2473	16.8087	0	56.449	47.1068	61.4948	65.3861	0	0	55.7963	3.81607	0	38.6844	10.0259	20.8331	12.6478	0.2946	0.371757	1.85687	0.892876
comp128729_c1_seq13	EIF3C	5589.73	3936.43	3156.27	5002.7	4784.04	4144.6	3934.48	3450.47	3348.3	5957.08	2710.18	3349.56	4435.63	353.344	3791.68	461.429	0.293795	0.371757	1.16983	0.226303
comp128997_c0_seq9	EIF5A	6287.61	5576.48	2925.24	4093.65	4312.2	3897.88	6206.65	5225.46	6125.94	9116.14	2446.1	4420.8	4515.51	496.512	5590.18	903.422	0.321731	0.396553	0.807757	-0.308007
comp127525_c0_seq1	EIF2S3	1997.61	1215.03	1099.98	1427.35	1423.24	1364.74	1204.61	1267.12	1297.38	1893.79	785.348	924.192	1421.33	126.644	1228.74	156.887	0.362016	0.436065	1.15673	0.210055
comp123135_c0_seq8	EIF4E2	449.992	578.699	360.914	477.984	427.822	412.682	531.891	350.895	387.778	577.656	240.413	293.086	451.349	30.0868	396.953	54.2711	0.401273	0.47261	1.13703	0.185273
comp131893_c0_seq28	EIF3A	1393.52	581.1	874.699	999.954	853.328	883.895	842.475	704.868	892.369	1239.01	304.523	798.583	931.083	108.403	796.971	123.499	0.433434	0.499391	1.16828	0.224383
comp127628_c0_seq2	EIF3D	2268.94	1397.52	1556.3	1749.92	1620.16	1710.74	1614.53	1517.47	1432.39	2665.1	918.147	1149.88	1717.26	121.523	1549.58	246.43	0.5553	0.626189	1.10821	0.14823
comp125385_c0_seq1	EIF4EBP2	1233.85	1479.16	3840.17	1010.95	1010.09	1337.33	1733.99	1420	1550.16	1667.33	844.879	1035.5	1651.93	444.028	1375.31	146.438	0.567233	0.626319	1.20113	0.264393
comp130632_c1_seq5	EIF3L	1291.91	727.576	957.456	896.586	807.765	805.359	839.96	646.386	645.34	1746.1	466.324	597.406	914.443	82.2296	823.585	190.898	0.671315	0.726116	1.11032	0.150974
comp126673_c0_seq4	EIF3I	3270.54	528.273	1817.21	465.521	2631.8	0	1907.51	1101.93	1527.18	2581.4	718.948	1221.36	1452.22	540.59	1509.72	269.679	0.926055	0.981618	0.961915	-0.0560193
comp129961_c0_seq9	EIF3S6	3230.34	2248.36	1978.13	2595.19	2513.65	3214.77	3124.7	2495.25	2024.11	3735.07	1772.18	2558.12	2630.07	207.179	2618.24	293.903	0.974398	0.984532	1.00452	0.00650504
comp126822_c0_seq10	EIF4Bb	1438.19	1067.75	1821.81	961.099	1003.91	972.803	1160.6	1154.26	1269.62	2005.39	829.614	819.008	1210.93	142.279	1206.41	176.94	0.984532	0.984532	1.00374	0.00538716	3R
comp130908_c2_seq1	EIF2S2b	17.8657	35.2182	11.4941	13.1959	18.5338	8.89081	18.8614	36.9363	80.4281	44.3089	6.10572	18.3817	17.5331	3.84641	34.1704	10.8343	0.178475		0.513108	-0.962666	4R

## Sheet: Chaperones
Component id	Gene Name	TR1	TR2	TR3	TR4	TR5	TR6	WT1	WT2	WT3	WT4	WT5	WT6	TR average	SE	WT average	SE	t-test	FDR	Paralogy	Fold-change	Log2-fold change
comp130630_c1_seq37	CHORD1a	93.7949	150.478	96.5502	110.699	148.271	152.626	5.0297	22.5722	30.6393	4.92321	26.7125	24.509	125.403	11.4608	19.0643	4.58754	6.12635e-06	0.000563624	3R	6.57789	2.71762	Significant	Total	%
comp119939_c0_seq3	HSPE1	455.575	418.616	522.98	451.592	422.417	325.255	81.7326	69.7686	188.623	236.314	67.9261	78.6329	432.739	26.3813	120.5	29.8033	1.39733e-05	0.000642772		3.59121	1.84447	14	47	29.7872
comp132154_c0_seq2	hsp90aa1	9592.76	7711.18	2227.55	11709.1	7445.19	7327.51	548.237	602.267	1594.2	2208.88	853.274	915.001	7668.89	1288.43	1120.31	265.747	0.000555202	0.0102157		6.84533	2.77512
comp125931_c0_seq28	ASHA1	696.762	917.274	483.9	1298.33	984.609	905.381	272.861	240.086	349.479	502.167	103.797	115.396	881.042	112.315	263.965	61.2178	0.000697899	0.0107011		3.33773	1.73887
comp129751_c0_seq18	STIP1	2951.19	2074.67	2774.67	3087.1	2315.95	2194.55	1659.8	1327.66	1299.3	1961.08	1220.38	1354.12	2566.36	173.72	1470.39	115.804	0.000373727	0.011461		1.74536	0.803523
comp131299_c1_seq2	HSPA4	225.554	218.513	133.331	236.793	267.968	212.638	57.8416	79.0027	141.707	116.516	131.273	66.3784	215.8	18.3265	98.7864	14.5258	0.000534361	0.0122903		2.18451	1.12731
comp126020_c0_seq2	Hsp75	214.388	143.274	147.124	148.087	92.6691	80.0173	36.4653	0	64.151	59.0785	39.6872	0	137.593	19.5481	33.2303	11.3796	0.000959459	0.01261		4.14059	2.04984
comp126356_c0_seq6	HSP30	1059.66	1017.33	1072.4	1444.21	1392.35	1693.7	3739.58	1825.27	3422.98	2681.51	2172.11	2409.03	1279.94	111.263	2708.41	301.764	0.00125164	0.0143939		0.47258	-1.08137
comp124336_c1_seq9	CHORDC1b	3742.86	2686.99	1460.9	3007.93	2806.33	2283.46	1412.09	1190.17	1258.13	1842.92	954.018	1044.69	2664.74	310.66	1283.67	129.67	0.00213577	0.0163742	3R	2.07588	1.05372
comp128136_c0_seq16	HSP27	298.134	445.83	232.18	365.086	406.199	503.072	950.614	664.854	697.044	641.658	589.965	516.73	375.083	40.3306	676.811	60.5321	0.00198575	0.0166081		0.554193	-0.851541
comp123675_c0_seq1	AIP	3.49818	39.2203	16.0917	43.2531	27.8007	42.9722	74.1881	109.783	57.4486	47.591	79.3743	69.442	28.806	6.63578	72.9712	8.74671	0.0024279	0.0171821		0.394759	-1.34096
comp124098_c0_seq15	PTGES3B1	189.823	197.702	105.745	142.222	100.391	156.33	35.2079	32.8323	123.515	60.7195	43.5032	58.2088	148.702	16.7046	58.9977	13.7316	0.00198515	0.0182634	possible 4R	2.52048	1.3337
comp132150_c2_seq1	cdc37a	298.134	248.929	232.18	281.512	253.295	265.983	144.604	145.693	157.026	154.26	239.649	227.729	263.339	9.70794	178.16	17.735	0.0017915	0.0183131	possible 4R	1.4781	0.563744
comp126487_c0_seq4	CCT7	8307.55	6012.71	8496.42	6633.12	5913.83	4256.47	2014.4	1983.28	3579.05	5635.43	1218.85	1320.42	6603.35	653.733	2625.24	693.703	0.00190754	0.0189202		2.51533	1.33075
comp131702_c0_seq4	HSPD1	2056.79	1230.24	1290.78	1701.53	1618.62	968.357	310.584	361.155	727.683	1542.6	305.286	230.793	1477.72	159.26	579.684	205.451	0.00617788	0.0405975		2.54918	1.35003
comp132062_c1_seq19	UNC45b	6083.27	5136.25	1156.3	6846.46	5856.69	4285.37	1057.49	1161.44	2032.72	4409.55	924.291	1278.55	4894.06	827.702	1810.68	543.479	0.0109865	0.0488964		2.70289	1.4345
comp124377_c1_seq5	PTGES3B2	1114.37	1355.1	549.417	1073.26	939.047	733.492	676.495	623.814	730.555	385.651	486.168	676.039	960.782	117.343	596.454	54.1827	0.0181976	0.104636	possible 4R	1.61082	0.687799
comp128349_c0_seq1	HSP108	1576.65	902.866	920.675	1070.33	1155.27	1075.05	563.327	691.53	691.299	1317.78	689.183	694.42	1116.81	100.179	774.589	110.641	0.0447979	0.242436		1.4418	0.527876
comp124689_c0_seq7	Hsp70_14/hspa14	1300.85	975.704	2725.24	1053.47	1136.74	779.428	304.297	503.77	770.769	1327.62	312.155	221.602	1328.57	288.098	573.37	170.986	0.0478359	0.244495		2.31713	1.21234
comp132165_c0_seq8	HSF2	16.7491	9.60496	0	17.5945	10.8114	10.3726	25.1485	25.6502	16.2771	4.92321	26.7125	22.4665	10.8554	2.58063	20.1964	3.41815	0.0541563	0.26223		0.537494	-0.895679
comp125559_c1_seq3	HSBP1	659.914	621.921	619.53	458.923	421.644	476.399	456.445	424.768	522.783	351.189	478.536	461.585	543.055	41.6278	449.218	23.5825	0.0782612	0.360002		1.20889	0.273685
comp122350_c0_seq4	Hsp90b2	65.8797	44.0227	27.5858	95.3035	126.648	127.435	123.228	131.329	56.4912	113.234	151.116	178.711	81.1457	17.2176	125.685	16.7722	0.093587	0.391364		0.645628	-0.631224
comp122603_c1_seq2	SGT1	27.9151	19.2099	3.44822	27.1248	19.3061	17.7816	8.80198	12.3121	4.78739	11.4875	16.0275	16.3393	19.131	3.60032	11.626	1.79648	0.0917242	0.401839		1.64554	0.71856
comp127029_c0_seq6	CHIP	508.056	524.271	291.949	450.126	501.957	616.429	1062.52	834.145	475.866	384.01	577.753	771.011	482.131	43.9964	684.218	102.956	0.101232	0.404927		0.704645	-0.505031
comp127029_c0_seq6	STUB1	508.056	524.271	291.949	450.126	501.957	616.429	1062.52	834.145	475.866	384.01	577.753	771.011	482.131	43.9964	684.218	102.956	0.101232	0.404927		0.704645	-0.505031
comp127312_c0_seq1	cdc37b	205.455	165.686	80.4585	185.475	183.794	160.035	105.624	91.3148	112.025	118.157	151.116	177.69	163.484	17.8584	125.988	13.1374	0.121658	0.447703	possible 4R	1.29762	0.375864
comp126145_c0_seq5	PIH1	40.1978	58.4302	49.4245	53.5166	49.4235	51.863	40.2376	43.0924	44.044	59.0785	40.4504	40.8483	50.4759	2.46504	44.6252	2.95821	0.15962	0.56481		1.13111	0.177738
comp113985_c0_seq2	HSPB3	149.625	109.657	182.756	72.5773	90.3523	88.9081	110.653	87.2108	68.9384	116.516	70.2157	71.4845	115.646	17.2277	87.5031	8.71371	0.175594	0.576953		1.32162	0.402308
comp155101_c0_seq1	HSPB2	207.689	204.105	70.1138	221.397	141.32	185.966	177.297	176.474	177.133	408.626	261.019	218.538	171.765	23.2818	236.515	37.0512	0.169757	0.57843		0.726235	-0.461491
comp132270_c0_seq5	FKBP5	1544.27	1078.96	573.554	1234.55	962.214	1024.67	734.336	844.405	856.942	1068.34	792.217	929.298	1069.7	130.667	870.922	47.6546	0.183439	0.581943		1.22824	0.296591
comp103850_c0_seq1	HS6B	159.675	169.688	293.099	120.962	148.271	139.289	134.545	108.757	197.24	132.927	87.0065	123.566	171.831	25.2058	130.673	15.1535	0.191936	0.588604		1.31496	0.39502
comp102331_c0_seq1	Hsp7012b	3.34982	17.6091	27.5858	13.1959	18.5338	4.4454	17.604	16.4161	21.0645	14.7696	37.3975	18.3817	14.12	3.75691	20.9389	3.40136	0.208172	0.617802	3R	0.674341	-0.56845
comp116465_c0_seq5	HSPB7	159.675	160.083	405.741	681.053	1032.49	753.496	471.534	361.155	812.898	845.15	964.703	933.383	532.089	143.138	731.471	103.186	0.284876	0.770842		0.727424	-0.459132
comp129166_c0_seq9	HSF1b	22.3321	24.0124	11.4941	30.7904	33.9787	30.3769	35.2079	25.6502	25.8519	16.4107	42.74	46.9755	25.4974	3.32703	32.1394	4.72911	0.277417	0.773404		0.793339	-0.33399
comp127830_c0_seq11	hsp8	1554.32	1018.93	813.78	1206.69	1089.63	1072.82	850.02	605.345	1098.23	1747.74	320.55	521.837	1126.03	100.509	857.286	209.372	0.274108	0.78806		1.31348	0.393394
comp125744_c0_seq1	Hsp7013l	99.3779	88.0455	34.4822	91.638	68.7296	70.3856	60.3564	72.8466	102.45	164.107	85.48	76.5905	75.4431	9.56106	93.6384	15.2103	0.335044	0.856223		0.805685	-0.311711
comp128138_c2_seq1	Hsp70b	591.801	830.829	227.583	309.37	530.53	340.073	232.624	202.124	297.776	372.523	458.692	596.385	471.698	91.3106	360.02	60.7717	0.332601	0.874265		1.3102	0.389784
comp121643_c0_seq2	HSC70a	6003.99	3509.81	2008.01	4270.33	4285.17	3420.74	2679.57	2274.66	3228.61	6744.79	1144.06	1853.49	3916.34	537.656	2987.53	805.452	0.360121	0.895436	4R from literature	1.3109	0.390553
comp118670_c0_seq3	UNC45a	102.728	61.6318	43.6775	0	47.879	55.5676	26.4059	40.0144	45.0014	77.1302	42.74	29.615	51.9139	13.5019	43.4845	7.37332	0.595753	1.33681		1.19385	0.255621
comp128138_c2_seq2	HSC71	65.8797	95.2492	27.5858	31.5235	63.3239	44.454	26.4059	30.7803	31.5968	34.4624	62.5836	92.9298	54.6693	10.3616	46.4598	10.6962	0.593551	1.36517		1.1767	0.234749
comp125331_c0_seq1	HSPB8	2788.16	3296.1	2902.25	3235.19	3065.8	2883.59	3656.59	2953.88	3355	7073.01	2000.39	1754.43	3028.52	83.7499	3465.55	783.133	0.591161	1.39453		0.873892	-0.194473
comp91209_c0_seq2	HSBP1b	78.1624	106.455	455.165	60.8476	40.9288	60.7539	104.366	87.2108	139.792	132.927	67.9261	77.6117	133.719	64.9106	101.639	12.061	0.637509	1.39645		1.31563	0.39575
comp85753_c0_seq1	HSPB11	1.11661	6.40331	18.3905	2.93242	6.95018	5.1863	5.0297	7.18206	7.65982	9.84641	5.3425	16.3393	6.82989	2.4791	8.56663	1.70974	0.576889	1.39668		0.797266	-0.326867
comp129173_c0_seq5	TOMM70A	7.81624	5.60289	2.29881	6.59793	6.95018	5.92721	8.80198	3.07803	5.74486	9.84641	8.39536	3.06362	5.86554	0.78129	6.48838	1.21351	0.675228	1.44467		0.904008	-0.145593
comp132405_c0_seq5	HSC70b	35934.6	24435	26246.7	24352.2	18193.3	19607.2	28601.4	24160.5	26997	52468.3	14514.8	16283.1	24794.8	2562.68	27170.9	5567.21	0.706373	1.47696	4R from literature	0.912553	-0.13202
comp131432_c1_seq38	DNAJC7	1282.98	963.698	603.439	787.354	1352.97	1173.59		1001.38	966.095	1107.72	1028.05	865.983	1027.34	120.293	993.847	36.121	0.813294	1.66273		1.0337	0.0478148
comp129166_c0_seq28	HSF1a	50.2473	28.0145	0	32.2566	82.6299	20.7452	13.8317	42.0664	45.9589	16.4107	39.6872	43.9119	35.6489	11.5226	33.6444	5.9275	0.880142	1.76028		1.05958	0.0834893

## Sheet: E3-Ubiquitin_ligases
Component id	Gene Name	TR1	TR2	TR3	TR4	TR5	TR6	WT1	WT2	WT3	WT4	WT5	WT6	TR average	SE	WT average	SE	t-test	FDR	Paralogy	Paralogy	Fold-change	log2 Fold-change
comp123830_c0_seq2	rnf185	188.706	113.659	134.481	107.766	72.5908	91.1308	135.802	214.436	194.368	210.057	198.436	233.856	109.238	10.0589	210.231	6.34636	2.42457e-05	0.00436423	rnf185		0.519611	-0.944495	Significant	Total	%
comp132083_c0_seq8	FBXO11	160.791	120.062	66.6656	111.432	108.114	122.99	124.485	173.396	142.664	192.005	186.224	156.245	108.958	8.86332	170.107	8.40482	0.00103087	0.0441638	FBXO11		0.640527	-0.642668	10	141	7.0922
comp104220_c0_seq1	FOXN4	22.3321	19.2099	18.3905	24.9255	27.0285	27.4133	62.8713	97.4709	70.8533	54.1553	81.664	79.6541	29.9732	6.76509	76.7595	6.47825	0.00104255	0.0441638	FOXN4		0.390482	-1.35667
comp128964_c0_seq9	praja2	195.406	136.07	135.63	79.1752	132.826	66.6811	314.356	496.588	282.456	334.778	407.557	456.479	144.123	36.2673	395.572	35.6773	0.00110723	0.0441638	praja-2		0.364341	-1.45664
comp127599_c0_seq12	ubr4	1663.74	1127.78	554.014	1217.69	1262.62	1324.73	1756.62	2580.41	1602.82	2606.02	2584.24	3013.58	1207.24	158.305	2477.41	213.205	0.00122677	0.0441638	ubr4		0.487299	-1.03712
comp128492_c1_seq1	Fbxl2	31.265	23.212	39.0798	25.6586	33.2064	35.5632	54.0693	66.6906	62.236	100.105	81.664	60.1232	35.1316	4.509	74.1638	6.84491	0.00121343	0.0478267	Fbxl2		0.473702	-1.07795
comp116709_c0_seq4	Fbxl7	6.69964	5.60289	2.29881	3.66552	3.08897	2.2227	7.54455	7.18206	11.4897	13.1286	9.15858	8.16965	4.07058	0.858252	9.82571	0.996958	0.00228566	0.0478267	Fbxl7		0.414278	-1.27133
comp125488_c0_seq8	FOXK1	35.7314	51.2265	20.6893	79.1752	76.452	43.7131	59.099	129.277	89.0454	108.311	183.172	189.944	55.0592	8.90742	139.95	18.3414	0.00262358	0.0478267	FOXK1		0.393421	-1.34585
comp130519_c1_seq30	itchya	43.5476	68.0351	34.4822	60.8476	47.879	71.1265	82.9901	98.4969	89.0454	93.5409	94.6386	121.524	60.8934	7.09674	99.4491	5.22204	0.00265704	0.0478267	itchya	3R	0.612308	-0.707672
comp131819_c0_seq34	march7	521.455	305.758	312.639	295.441	218.545	343.778	365.911	593.033	458.632	685.967	409.083	501.412	307.012	20.6675	529.625	45.1062	0.0016185	0.0478267	march7		0.579677	-0.786678
comp129180_c1_seq8	fbxo34	50.2473	33.6174	34.4822	29.3242	36.2954	43.7131	35.2079	50.2744	44.044	62.3606	55.7147	41.8695	35.44	1.92244	50.8526	3.43671	0.00393459	0.0643842	fbxo34		0.696916	-0.520943
comp127189_c0_seq4	fbxo33	1.11661	2.40124	0	2.19931	6.17794	2.9636	1.25743	8.20807	14.3622	4.92321	15.2643	7.14845	2.49992	0.849241	9.98124	1.86922	0.00567057	0.0850586	fbxo33		0.250462	-1.99734
comp131681_c0_seq21	itchyb	82.6288	69.636	44.8269	96.0366	85.7189	62.2357	50.297	138.511	64.151	139.491	174.013	138.884	68.1252	8.13677	131.01	16.4691	0.00812566	0.112509	itchyb	3R	0.52	-0.943417
comp132316_c0_seq16	ubr2	195.406	112.858	134.481	124.628	131.281	120.026	192.386	294.465	156.069	393.857	217.516	233.856	135.943	11.7246	259.152	36.7377	0.0109293	0.140519	ubr2		0.524569	-0.930796
comp130136_c0_seq9	Fbxl20	20.0989	13.607	14.9423	9.53035	13.9004	25.9315	22.6337	54.3785	38.2991	24.616			16.7575	2.53185	39.0979	6.08179	0.0128685	0.146898	Fbxl20		0.428605	-1.22228
comp130942_c1_seq3	Fbxl4	69.2296	34.4178	63.2174	40.3207	22.395	58.5312	183.584	239.06	113.94	147.696	139.668	210.369	67.0777	24.1114	170.147	21.3688	0.0142447	0.146898	Fbxl4		0.394235	-1.34287
comp124111_c0_seq2	trim13	44.6642	46.424	45.9763	48.3849	46.3345	71.1265	49.0396	24.6242	26.8094	52.5142	30.5286	24.509	51.2143	4.01425	31.7971	4.83155	0.0155059	0.146898	trim13		1.61066	0.687653
comp136671_c0_seq1	trim21	194.289	182.494	117.24	181.077	126.648	194.116	355.851	602.267	336.075	288.828	318.26	371.719	192.904	35.0792	383.43	51.4239	0.0154679	0.146898	trim21		0.503102	-0.991078
comp125689_c0_seq5	trim23	130.643	252.13	183.905	249.988	160.626	207.452	432.554	423.742	320.755	528.424	415.952	375.804	247.776	39.7775	412.935	31.1846	0.0132457	0.146898	trim23		0.600036	-0.736879
comp132064_c0_seq34	fbxo31	5.58303	5.60289	8.04585	2.19931	6.17794	5.1863	31.4356	27.7022	20.107	39.3857	19.8436	23.4877	9.77466	4.40063	26.1053	3.29746	0.0211098	0.147605	fbxo31		0.374433	-1.41722
comp123865_c0_seq2	FBXW8	40.1978	29.6153	47.1257	46.1855	47.1068	26.6724	46.5247	34.8843	10.5323	21.3339	14.5011	32.6786	40.5384	3.94057	22.786	4.40235	0.0181035	0.147605	FBXW8		1.77909	0.83114
comp127073_c0_seq2	FOXD3a	365.13	188.898	249.421	274.914	227.039	172.63	365.911	418.612	264.264	377.446	407.557	336.998	246.469	28.4185	360.975	25.5694	0.0194229	0.147605	FOXD3		0.682786	-0.550495
comp128574_c0_seq2	FOXO3	58.0635	46.424	43.6775	47.6518	49.4235	36.3041	67.901	98.4969	75.6407	49.2321	149.59	162.372	48.5636	4.29826	107.066	19.6562	0.0169264	0.147605	FOXO3		0.453585	-1.14056
comp122694_c0_seq1	mdm2	125.06	94.4488	93.102	105.567	105.797	80.7582	145.861	171.344	121.6	195.287	112.956	159.308	104.256	9.14301	152.099	14.0682	0.0213207	0.147605	mdm2		0.685447	-0.544883
comp121096_c0_seq3	ring2	87.0953	36.819	19.5399	49.8511	60.2349	40.0086	84.2475	108.757	47.8739	101.746	80.9007	101.099	48.4502	9.06392	88.0755	10.1075	0.020719	0.147605	ring2		0.550098	-0.862238
comp108851_c1_seq1	fbxo4	20.0989	17.6091	14.9423	16.8614	10.0391	17.7816	49.0396	46.1704	35.4267	59.0785	40.4504	30.6362	21.0455	5.72138	42.3524	4.48698	0.0221937	0.147958	fbxo4		0.496914	-1.00893
comp128688_c1_seq3	FBXO10	33.4982	0.800413	27.5858	5.13173	6.17794	18.5225	26.4059	30.7803	39.2566	37.7446	21.37	24.509	14.104	4.73613	30.7321	3.21598	0.0238283	0.153182	FBXO10		0.458936	-1.12364
comp122440_c0_seq1	rnf168	139.576	56.8293	39.0798	81.3745	60.2349	71.1265	71.6732	106.705	81.3856	146.055	61.8204	116.418	63.3864	6.04397	102.477	13.243	0.0260898	0.161936	rnf168		0.618544	-0.693051
comp128420_c0_seq4	fbxo42	116.127	84.8438	68.9644	60.8476	68.7296	50.3812	163.465	263.684	117.77	237.955	113.719	127.651	82.872	16.7664	172.156	29.6229	0.0299074	0.162929	fbxo42		0.481378	-1.05476
comp129426_c0_seq28	FOXP1	40.1978	60.031	14.9423	104.834	10.0391	28.8951	110.653	274.97	42.129	100.105	175.539	219.559	54.8991	18.1783	162.461	37.8911	0.0322442	0.162929	FOXP1		0.337923	-1.56524
comp121190_c0_seq2	pellino1	15.6325	23.212	22.9881	22.7262	19.3061	18.5225	8.80198	6.15605	17.2346	11.4875	10.685	13.2757	19.2595	2.24684	11.7678	1.64446	0.0325857	0.162929	pellino1		1.63663	0.710729
comp126316_c0_seq1	rnf220	135.109	109.657	73.5621	87.9725	162.943	122.99	50.297	48.2224	60.3211	39.3857	67.1629	57.1876	101.237	16.2157	54.4559	4.422	0.0319623	0.162929	rnf220		1.85906	0.894573
comp130514_c0_seq2	trim33	24.5653	24.0124	22.9881	21.9931	26.2562	24.4497	45.2673	42.0664	39.2566	29.5392	57.2411	42.8907	27.4945	3.60266	42.1988	4.06042	0.0287369	0.162929	trim33		0.651547	-0.618059
comp130740_c0_seq24	fbxo7	428.777	218.513	274.708	199.404	273.374	281.542	621.168	692.556	427.992	820.534	351.079	568.812	311.452	63.4589	572.195	77.9577	0.0337748	0.16431	fbxo7		0.54431	-0.877498
comp111748_c0_seq3	fbxo25	11.1661	0	0	19.0607	0	0	66.6435	111.835	23.9369	32.8214	69.4525	61.2724	14.284	10.9247	59.8636	14.1671	0.0359081	0.16573	fbxo25		0.23861	-2.06728
comp129213_c0_seq3	trim63	2201.95	1391.12	1244.81	1130.45	971.481	1385.48	2996.44	4481.61	1902.51	2263.03	2414.05	3110.6	1519.96	302.377	2834.36	416.391	0.0350879	0.16573	trim63		0.536264	-0.898985
comp121617_c0_seq3	fbxo32	0	0.800413	0	0.733104	0	4.4454	50.297	374.493	35.4267	1.64107	813.587	461.585	9.37932	8.21158	337.347	136.546	0.0383862	0.166004	fbxo32		0.0278032	-5.1686
comp128201_c2_seq16	FOXN3	84.862	59.2306	101.148	131.959	148.271	183.743	398.604	396.04	288.201	157.543	792.217	678.081	170.492	48.7774	462.416	108.586	0.0380086	0.166004	FOXN3		0.368699	-1.43948
comp129162_c0_seq9	rnf130	11.1661	13.607	51.7233	15.3952	11.5836	14.818	21.3762	49.2484	27.7668	29.5392	47.3193	61.2724	21.4172	6.20745	43.0292	5.79086	0.0387344	0.166004	rnf130		0.497737	-1.00655
comp120927_c0_seq1	shprh	15.6325	30.4157	13.7929	41.7869	35.5231	50.3812	25.1485	37.9623	41.1715	55.7963	62.5836	52.0815	32.8414	5.23695	49.9191	4.17877	0.0398379	0.166763	shprh		0.657893	-0.604075
comp128574_c0_seq8	FOXO5	244.537	168.887	163.216	215.533	216.228	197.82	316.871	344.739	270.009	216.621	597.597	714.845	213.093	22.7016	428.762	88.4154	0.0418351	0.16912	FOXO5		0.496995	-1.0087
comp115272_c0_seq2	hakaia	169.724	124.864	109.194	142.222	133.598	99.2807	217.535	266.762	154.154	237.955	179.355	171.563	137.782	17.1893	201.958	19.5953	0.04228	0.16912	hakaia	4R	0.682233	-0.551664
comp165261_c0_seq1	fbxo40	1.11661	0.800413	0	1.46621	3.08897	1.4818	1.25743	1.02601	46.9164	37.7446	9.15858	8.16965	1.34914	0.415853	20.603	8.30424	0.0439413	0.171944	fbxo40		0.0654824	-3.93275
comp129558_c1_seq1	fbxo30	55.8303	13.607	0	51.3173	29.3452	26.6724	49.0396	163.135	46.9164	0	185.461	119.481	28.3303	8.12493	102.999	31.9127	0.0488963	0.172917	fbxo30		0.275054	-1.86221
comp85300_c0_seq1	FBXW4	34.6148	28.8149	20.6893	29.3242	21.6228	28.1542	33.9505	56.4305	28.7243	59.0785	31.2918	32.6786	27.0926	2.0577	41.6407	6.0452	0.0489931	0.172917	FBXW4		0.650628	-0.620095
comp130961_c1_seq3	rnf139	173.074	102.453	179.308	120.962	105.797	100.022	207.475	215.462	168.516	269.135	157.222	183.817	136.003	18.7461	198.831	18.3655	0.0485586	0.172917	rnf139		0.684013	-0.547903
comp116149_c0_seq1	rnf216	44.6642	55.2285	13.7929	43.2531	34.7509	20.7452	116.941	106.705	47.8739	73.8481	145.774	132.757	47.4519	15.1814	101.392	16.5889	0.0471233	0.172917	rnf216		0.468006	-1.0954
comp131383_c0_seq4	zfp91	34.6148	54.4281	57.4704	69.6449	40.1566	47.4176	57.8416	41.0404	90.0029	103.387	95.4018	70.4632	54.4932	4.10388	80.0591	10.192	0.0459958	0.172917	zfp91		0.680662	-0.55499
comp126100_c3_seq6	rnf123	736.96	397.005	935.617	296.174	419.328	512.703	890.257	1078.34	555.337	1752.66	834.194	1104.95	575.181	110.6	1065.09	181.163	0.0502743	0.174026	rnf123		0.540028	-0.888894
comp132080_c0_seq18	arkadia	24.5653	19.2099	20.6893	37.3883	21.6228	25.9315	67.901	77.9767	24.8944	55.7963	94.6386	56.1664	32.1238	7.64603	61.8945	10.7429	0.0559804	0.180414	arkadia		0.519009	-0.946168
comp127242_c3_seq6	Fbxl22	317.116	194.5	156.319	201.604	125.875	172.63	277.891	138.511	161.814	150.978	60.294	116.418	188.137	21.14	125.603	16.4208	0.0555756	0.180414	Fbxl22		1.49787	0.58291
comp131500_c1_seq1	mib1	164.141	103.253	108.044	166.415	94.2136	79.2764	199.931	216.488	130.217	128.003	297.654	271.641	125.189	19.26	208.801	32.0198	0.0561288	0.180414	mib1		0.599562	-0.73802
comp126943_c0_seq6	uhrf1	39.0812	0	0	19.0607	0	19.2634	44.0099	44.1184	40.2141	0	69.4525	67.3996	13.7223	7.16809	44.2369	11.4481	0.0545997	0.180414	uhrf1		0.310201	-1.68873
comp130947_c0_seq11	synoviolin	113.894	50.426	62.068	65.2462	66.4128	72.6083	45.2673	29.7543	39.2566	60.7195	52.6618	46.9755	60.3381	4.24232	45.8735	4.87901	0.0600608	0.189666	synoviolin		1.31531	0.395407
comp127038_c1_seq6	rnf6	107.194	74.4384	63.2174	117.297	88.0356	78.5355	69.1584	102.601	78.5132	124.721	104.56	106.205	81.7803	7.89275	103.32	6.71992	0.0811312	0.247519	rnf6		0.791523	-0.337297
comp132630_c1_seq1	FBXW2	135512	93858.9	91849.1	84302.5	80553.4	77407.1	144364	132514	118095	203772	90262.3	127235	95389.1	10132	134376	17177.1	0.0875934	0.254304	FBXW2		0.709869	-0.494376
comp118395_c0_seq1	FOXG1	44.6642	66.4343	37.9304	24.9255	54.8292	62.2357	113.168	121.069	67.9809	37.7446	183.935	162.372	59.9206	12.406	114.62	25.1755	0.0864276	0.254304	FOXG1		0.522775	-0.935738
comp128938_c0_seq37	topors	82.6288	28.8149	0	129.026	118.925	159.294	20.1188	401.17	129.259	0	224.385	289.001	76.0298	27.5181	208.763	62.4518	0.0859316	0.254304	topors		0.364192	-1.45723
comp123240_c0_seq2	Fbxl17	132.876	98.4508	78.1597	110.699	117.381	140.771	109.396	156.979	99.5777	137.85	124.404	146.033	109.143	8.45571	132.969	9.03539	0.0985149	0.264667	Fbxl17		0.820816	-0.284869
comp130441_c0_seq23	nrdp1	12.2827	24.8128	48.2751	36.6552	23.9395	28.1542	44.0099	21.5462	23.9369	16.4107	31.2918	29.615	34.3078	4.20416	24.5601	2.47279	0.0964168	0.264667	nrdp1		1.39689	0.482218
comp132314_c0_seq4	ubr3a	464.508	336.174	256.318	433.997	400.794	453.431	301.782	406.3	392.566	364.317	602.176	608.639	363.749	31.8809	474.8	49.0743	0.0971029	0.264667	ubr3		0.766111	-0.384374
comp126618_c0_seq2	arih1	126.176	150.478	70.1138	166.415	128.964	178.557	133.287	252.398	141.707	131.286	194.62	206.284	137.969	15.6209	185.259	20.2559	0.10739	0.276978	arih1		0.744737	-0.425196
comp126920_c0_seq33	dtx3l	25.6819	20.8107	16.0917	27.8579	23.9395	65.9402	31.4356	8.20807	21.0645	4.92321	14.5011	27.5726	31.0126	7.31848	15.2539	3.77738	0.110791	0.276978	dtx3l		2.0331	1.02368
comp121947_c0_seq6	e3d	72.5794	51.2265	34.4822	63.0469	58.6904	42.2313	18.8614	7.18206	24.8944	64.0017	9.92179	8.16965	44.7565	6.71577	22.8339	9.84415	0.106953	0.276978	e3d		1.96009	0.970917
comp123427_c0_seq1	ubr1	101.611	97.6504	111.492	127.56	118.153	100.022	105.624	111.835	125.43	96.8231	199.962	195.05	110.084	4.64846	145.82	19.713	0.110028	0.276978	ubr1		0.754927	-0.40559
comp129238_c0_seq3	Fbxl5	26.7985	51.2265	31.034	24.1924	31.6619	25.9315	49.0396	75.9247	54.5762	88.6177	18.3172	45.9543	35.5143	4.77749	56.678	11.1459	0.117378	0.285514	Fbxl5		0.626598	-0.674388
comp130826_c1_seq2	kcmf1	438.826	326.569	216.089	348.224	427.05	428.982	519.317	637.152	472.994	884.536	342.683	413.589	377.705	42.7091	550.191	88.277	0.116211	0.285514	kcmf1		0.686498	-0.542672
comp125653_c0_seq11	FBXO18	36.848	21.6112	19.5399	36.6552	0.772242	41.4904	54.0693	75.9247	46.9164	14.7696	44.2664	84.7601	29.023	7.71141	53.3275	11.3808	0.119267	0.286241	FBXO18		0.544242	-0.87768
comp124182_c0_seq1	traf7	157.441	160.883	152.871	71.1111	84.9467	44.454	198.673	293.439	139.792	159.184	167.144	153.181	118.823	24.6706	182.548	25.634	0.121158	0.286952	traf7		0.650916	-0.619458
comp125579_c0_seq2	nhlrc1	168.607	113.659	272.409	107.766	98.0748	77.0537	120.713	218.54	202.985	265.853	141.195	152.16	131.613	28.83	196.147	20.7784	0.123003	0.287539	nhlrc1		0.670991	-0.575634
comp123151_c0_seq2	hectd3	930.133	512.265	609.186	626.804	535.164	569.012	740.624	779.767	570.657	1002.69	538.066	827.177	598.842	33.3823	743.672	78.4155	0.125969	0.290504	hectd3		0.80525	-0.312491
comp131164_c0_seq12	FOXJ3	130.643	70.4364	68.9644	95.3035	165.26	3.7045	125.743	103.627	118.727	124.721	145.774	176.669	88.2352	22.5264	133.904	11.549	0.129886	0.292243	FOXJ3		0.658946	-0.601769
comp126758_c1_seq12	trim37	22.3321	41.6215	0	41.7869	34.7509	26.6724	1.25743	8.20807	26.8094	0	7.63215	0	24.3482	7.83605	8.52992	4.47478	0.13837	0.30008	trim37		2.85445	1.51321
comp132257_c0_seq30	nedd4	456.692	577.098	344.822	406.873	423.189	518.63	580.93	761.299	510.336	287.187	1194.43	779.181	475.257	39.9251	706.487	138.544	0.14262	0.305613	nedd4		0.672705	-0.571954
comp131779_c1_seq25	FBXW7	484.607	357.785	285.053	464.055	431.683	281.542	487.881	336.531	396.396	226.468	331.235	251.217	384.667	36.718	308.369	28.1653	0.155588	0.32565	FBXW7		1.24742	0.31895
comp132233_c2_seq9	hectd1	1569.95	1017.33	1056.31	1057.14	994.648	1004.66	1316.52	1469.25	1315.57	2451.76	1050.95	939.51	1074.43	49.5752	1445.41	245.093	0.169638	0.350976	hectd1		0.743343	-0.427899
comp124230_c0_seq7	siah2	5.58303	4.80248	2.29881	5.86483	10.8114	4.4454	1.25743	6.15605	7.65982	11.4875	4.57929	8.16965	4.91339	1.36778	7.61046	1.05376	0.175982	0.359964	siah2		0.64561	-0.631264
comp118635_c0_seq6	rnf25	379.646	206.507	420.683	267.583	227.039	260.797	539.435	509.927	412.673	495.603	286.205	388.058	320.341	53.561	418.493	36.9494	0.191958	0.383916	rnf25		0.765462	-0.385597
comp131858_c1_seq5	mgrn1	17.8657	29.6153	0	35.9221	23.9395	32.5996	54.0693	48.2224	16.2771	37.7446	63.3468	54.1239	29.3576	7.20084	43.943	7.36629	0.209461	0.401095	mgrn1		0.668085	-0.581897
comp124758_c0_seq2	rnf12a	52.4805	31.2161	72.4126	41.0538	37.0676	45.1949	38.9802	57.4565	44.044	111.593	54.9515	42.8907	44.3209	5.9258	62.1871	11.5779	0.208609	0.401095	rnf12a		0.712703	-0.488627
comp131330_c1_seq3	mib2	164.141	141.673	103.447	155.418	159.082	154.107	127	144.667	144.579	224.826	164.091	138.884	140.121	8.77252	163.41	14.5486	0.212378	0.401106	mib2		0.857484	-0.221818
comp127610_c1_seq8	rififylin	74.8126	0	0	68.1787	33.2064	24.4497	46.5247	44.1184	61.2786	8.20534	55.7147	83.7389	28.7266	10.8965	50.6112	11.3242	0.216046	0.401106	rififylin		0.567594	-0.817069
comp130365_c0_seq7	uhrf2	53.5971	47.2244	27.5858	54.9828	50.968	48.8994	74.1881	106.705	27.7668	37.7446	107.613	83.7389	50.6414	6.10921	72.7137	15.4623	0.219254	0.402712	uhrf2		0.696449	-0.52191
comp131927_c0_seq1	TRIM25	79.279	3.20165	127.584	15.3952	3.86121	0	71.6732	120.043	47.8739	123.08	66.3997	21.4453	36.9526	21.2006	75.7684	18.2751	0.222146	0.403902	TRIM25		0.487704	-1.03592
comp130674_c1_seq5	FBXW11	187.59	129.667	57.4704	110.699	101.164	88.1672	96.8217	63.6126	59.3636	132.927	55.7147	66.3784	97.3314	9.85242	75.5992	13.1879	0.232876	0.41044	FBXW11		1.28747	0.364536
comp122916_c0_seq2	FBXW5	955.815	639.53	1178.14	785.887	708.918	617.911	370.94	478.12	537.145	951.82	257.967	302.277	716.888	108.48	505.466	112.458	0.228313	0.41044	FBXW5		1.41827	0.504135
comp123872_c0_seq1	FOXD1	504.706	418.616	311.489	598.213	613.16	596.425	248.97	359.103	486.399	256.007	358.711	350.274	464.479	65.6643	362.099	33.4578	0.231439	0.41044	FOXD1		1.28274	0.359231
comp127511_c0_seq4	FBXO21	37.9646	30.4157	16.0917	41.7869	30.1174	42.9722	10.0594	32.8323	28.7243	11.4875	61.0572	126.63	28.5739	5.43526	52.1462	18.4864	0.251656	0.435558	FBXO21		0.547958	-0.867863
comp126954_c0_seq5	fbxo3	50.2473	86.4446	0	62.3138	101.936	32.5996	46.5247	77.9767	53.6187	49.2321	101.508	113.354	54.9698	15.1039	79.1378	11.5796	0.263119	0.439121	fbxo3		0.694609	-0.525728
comp127698_c0_seq5	rnf146	146.275	103.253	102.297	77.709	78.7687	102.244	113.168	106.705	87.1305	144.414	91.5858	119.481	96.2401	5.93616	109.863	9.45843	0.263615	0.439121	rnf146		0.875999	-0.190999
comp126427_c0_seq6	ttc3	119.477	70.4364	67.815	101.168	40.1566	0	77.9604	0	53.6187	54.1553	67.9261	0	59.5894	14.3529	35.14	13.3035	0.265912	0.439121	ttc3		1.69577	0.761942
comp124622_c0_seq19	znrf1	7.81624	7.20372	20.6893	3.66552	16.9893	14.818	6.28713	5.13005	3.82991	14.7696	6.86893	6.12724	11.6088	2.78404	7.34515	1.75709	0.258439	0.439121	znrf1		1.58048	0.66036
comp124667_c0_seq1	Fbxl15	41.3144	50.426	112.642	48.3849	44.0178	40.7495	64.1287	40.0144	37.3416	60.7195	50.3722	37.7846	60.0581	11.0163	45.2465	4.13939	0.27869	0.452876	Fbxl15		1.32736	0.408555
comp130739_c0_seq20	march6	223.321	112.058	212.64	88.7056	122.014	122.99	121.97	194.942	112.025	369.241	138.905	109.269	130.063	17.3531	184.876	44.3606	0.28179	0.452876	march6		0.703514	-0.50735
comp86622_c0_seq1	smurf1	12.2827	17.6091	3.44822	19.0607	10.8114	12.5953	12.5743	25.6502	10.5323	22.975	11.4482	14.2969	12.6832	2.26381	16.9805	2.81725	0.280753	0.452876	smurf1		0.746925	-0.420965
comp130457_c0_seq11	FOXO4	7.81624	30.4157	0	24.9255	20.0783	17.7816	54.0693	19.4942	32.5542	0	167.907	54.1239	24.5451	7.24441	54.8159	27.0325	0.306211	0.475156	FOXO4		0.447773	-1.15916
comp131186_c0_seq11	rnf19a	74.8126	0	98.849	73.3104	91.1246	63.7175	85.5049	91.3148	49.7888	83.6945	90.0593	141.948	68.7511	14.6742	91.361	13.4594	0.309288	0.475827	rnf19a		0.752521	-0.410197
comp130153_c0_seq3	rfwd2	10.0495	10.4054	5.74704	4.39862	3.86121	4.4454	1.25743	5.13005	6.70234	0	14.5011	13.2757	5.01918	1.23487	7.92183	2.44938	0.323707	0.485561	rfwd2		0.633588	-0.658382
comp129966_c3_seq4	rfwd3	25.6819	20.0103	28.7352	24.9255	17.7616	20.0043	26.4059	24.6242	29.6818	27.8982	30.5286	17.3605	22.9738	1.76588	26.0187	2.18135	0.322575	0.485561	rfwd3		0.882974	-0.179556
comp126683_c0_seq1	fbxo46	1418.09	910.87	1164.35	843.069	739.036	850.554	818.584	905.966	898.114	1475.32	872.354	902.747	887.744	59.8112	1010.9	106.127	0.346699	0.511522	fbxo46		0.878171	-0.187425
comp127495_c0_seq3	Fbxl12	26.7985	37.6194	21.8387	20.5269	39.3844	31.8587	69.1584	81.0547	32.5542	29.5392	53.425	43.9119	36.7311	7.22832	48.097	8.4609	0.351574	0.514281	Fbxl12		0.763687	-0.388946
comp107183_c0_seq2	fbxo40L	104.961	110.457	89.6538	205.269	226.267	165.221	149.634	145.693	133.089	146.055	222.095	357.422	157.75	21.5624	200.871	38.5154	0.362263	0.521659	fbxo40L		0.785331	-0.348628
comp42235_c0_seq1	fbxo5	12.2827	6.40331	10.3447	9.53035	12.3559	2.2227	5.0297	10.2601	5.74486	3.28214	5.3425	4.08483	7.64777	1.53642	5.74288	1.10623	0.370373	0.529104	fbxo5		1.33169	0.413263
comp128899_c1_seq3	bre1b	16.7491	49.6256	0	51.3173	65.6406	20.0043	0	80.0287	26.8094	16.4107	48.0825	57.1876	31.098	11.5506	45.7038	10.2689	0.393968	0.549722	bre1b		0.680425	-0.555493
comp132564_c0_seq18	ubr5	131.759	39.2203	136.779	52.7835	85.7189	62.2357	88.0198	94.3928	76.5982	169.03	97.6915	49.0179	77.4596	14.1439	97.3461	18.1585	0.425208	0.58875	ubr5		0.795713	-0.329679
comp128209_c0_seq22	fancl	0	0	0	37.3883	48.6513	3.7045	0	27.7022	52.6613	0	25.9493	18.3817	14.9573	9.01151	24.9389	7.7517	0.447584	0.605752	fancl		0.599759	-0.737544
comp131849_c0_seq6	FBXO22	73.696	61.6318	0	35.9221	76.452	0	61.6138	0	0	42.6678	69.4525	6.12724	39.27	13.5121	23.6495	12.7234	0.444422	0.605752	FBXO22		1.6605	0.731616
comp128855_c0_seq19	sh3rf1	0	19.2099	21.8387	23.4593	3.86121	0	15.0891	19.4942	12.4472	3.28214	28.2389	27.5726	13.9097	3.99166	18.207	4.31054	0.501369	0.668491	sh3rf1		0.763976	-0.388401
comp130715_c0_seq8	arih2	498.006	357.785	266.662	347.491	290.363	342.296	504.228	257.528	180.963	341.342	379.318	415.631	351.471	33.863	314.957	38.8513	0.513184	0.679214	arih2		1.11593	0.158252
comp82037_c0_seq1	rnf14	684.479	591.505	1131.02	648.064	594.627	744.605	1127.91	969.579	945.03	989.565	692.236	839.432	806.288	104.668	887.168	50.3744	0.536877	0.700275	rnf14		0.908833	-0.137912
comp132179_c5_seq1	trim32	44.6642	25.6132	0	0	30.8897	29.636	0	32.8323	31.5968	0			14.3565	6.45975	21.4763	7.59722	0.564811	0.73141	trim32		0.668479	-0.581046
comp130022_c0_seq4	bre1a	118.36	62.4322	54.0221	74.0435	74.9075	46.6767	52.8119	37.9623	52.6613	82.0534	41.9768	63.3148	60.8157	4.78292	55.5937	7.25895	0.572449	0.736006	bre1a		1.09393	0.129521
comp123532_c1_seq2	rnf180	20.0989	24.0124	12.6435	21.9931	16.9893	13.3362	13.8317	18.4682	15.3196	22.975	11.4482	9.19086	17.1344	1.97009	15.4804	2.24479	0.607695	0.775781	rnf180		1.10684	0.146453
comp131231_c0_seq5	fbxo8	23.4487	44.8231	42.5281	51.3173	21.6228	36.3041	79.2178	34.8843	38.2991	45.9499	54.9515	31.6574	45.9689	7.81747	41.1484	3.82435	0.621663	0.782512	fbxo8		1.11715	0.159819
comp127550_c0_seq8	fbxo38	51.3639	27.2141	32.1834	58.6483	46.3345	43.7131	33.9505	47.1964	24.8944	29.5392	41.2136	42.8907	40.3407	4.69806	37.1469	3.86502	0.632272	0.784889	fbxo38		1.08598	0.118994
comp130914_c0_seq10	FOXJ2	75.9292	54.4281	89.6538	53.5166	53.2847	43.7131	96.8217	62.5866	61.2786	55.7963	67.9261	53.1027	65.2363	9.04453	60.1381	2.38306	0.631592	0.784889	FOXJA		1.08478	0.117398
comp129998_c0_seq12	CBL	14.5159	13.607	0	11.7297	30.1174	28.8951	16.3465	22.5722	14.3622	13.1286	10.685	10.2121	16.7826	4.62599	14.192	2.0364	0.648617	0.795653	CBL		1.18254	0.241891
comp115669_c0_seq1	rnf8	62.5299	60.8314	51.7233	55.7159	45.5623	54.0858	93.0495	68.7426	42.129	73.8481	64.11	73.5269	60.1614	6.88739	64.4713	5.3521	0.653119	0.795653	rnf8		0.933149	-0.0998205
comp132363_c0_seq7	huwe1b	698.995	655.539	563.209	673.722	483.424	471.954	458.96	653.568	468.206	789.354	425.111	573.918	551.135	38.912	582.031	59.7726	0.68247	0.814003	huwe1		0.946916	-0.0786921
comp121672_c0_seq3	parkin	420.96	348.18	955.157	340.16	280.324	337.851	345.792	377.571	393.523	684.326	198.436	223.644	434.577	104.629	375.5	79.0871	0.682147	0.814003	parkin		1.15733	0.2108
comp128325_c0_seq7	Fbxl8	22.3321	23.212	11.4941	16.8614	22.395	21.4861	12.5743	12.3121	33.5117	39.3857	8.39536	9.19086	18.0038	2.0952	20.5591	6.01185	0.698114	0.826714	Fbxl8		0.875708	-0.191478
comp123494_c0_seq8	lrsam1	40.1978	28.0145	39.0798	29.3242	13.9004	19.2634	13.8317	13.3381	29.6818	9.84641	29.7654	25.5302	23.9023	4.08101	21.6324	3.83968	0.709213	0.82895	lrsam1		1.10493	0.143959
comp128339_c0_seq23	rnf115	0	0	0	8.06414	10.0391	12.5953	77.9604	0	16.2771	22.975	0	23.4877	18.1098	12.158	12.548	4.81841	0.705595	0.82895	rnf115		1.44325	0.529319
comp127886_c0_seq2	Fbxl14	23.4487	12.8066	9.19526	14.6621	14.6726	19.2634	10.0594	6.15605	0	14.7696	25.1861	13.2757	13.4432	1.49189	11.8775	3.87969	0.716381	0.831926	Fbxl14		1.13182	0.17865
comp129364_c0_seq2	hakaib	284.735	182.494	320.685	193.539	215.456	144.476	162.208	191.864	173.303	298.675	117.535	163.393	203.143	25.5628	188.954	27.4211	0.725498	0.83531	hakaib	4R	1.07509	0.10446
comp123696_c0_seq1	hecw2	27.9151	31.2161	12.6435	36.6552	48.6513	37.045	75.4455	72.8466	40.2141	68.9249	21.37	22.4665	40.2761	8.51709	45.1644	10.0762	0.729624	0.83531	hecw2		0.891766	-0.165263
comp125199_c3_seq14	Fbxl6	43.5476	48.8252	0	63.0469	30.8897	69.6447	6.28713	54.3785	33.5117	37.7446			36.4489	11.8768	41.8783	4.50316	0.770203	0.856031	Fbxl6		0.870355	-0.200325
comp125794_c2_seq2	siah1	138.459	96.85	114.941	58.6483	81.0854	85.2036	89.2772	105.679	82.3431	100.105	82.4272	81.6965	87.6675	7.57682	90.4502	4.70751	0.778111	0.856031	siah1		0.969236	-0.0450806
comp114199_c0_seq1	FBXO2	235.604	193.7	339.075	162.749	196.922	260.056	275.376	264.71	254.689	155.902	293.838	266.535	237.98	26.7159	247.135	21.6477	0.807465	0.880871	FBXO2		0.962956	-0.0544589
comp110648_c0_seq1	FBXW12	80.3956	57.6298	133.331	54.9828	27.0285	78.5355	114.426	95.4188	72.7683	75.4892	35.1079	88.845	77.6556	16.2591	73.5258	9.56197	0.843398	0.909051	FBXW12		1.05617	0.0788383
comp123679_c0_seq4	listerin	177.54	108.056	54.0221	134.891	142.093	102.985	75.4455	143.641	95.7477	98.4641	87.7697	107.227	102.915	13.8189	106.57	8.92326	0.840508	0.909051	listerin		0.965708	-0.0503413
comp125388_c0_seq3	march3	6.69964	8.80455	24.1375	3.66552	0	3.7045	0	26.6762	0	0	0	1.02121	6.71869	3.72584	5.53949	4.82716	0.855784	0.916911	march3		1.21287	0.278426
comp107763_c0_seq1	FOXP2	75.9292	54.4281	40.2292	63.0469	47.879	55.5676	40.2376	34.8843	36.3841	109.952	25.1861	32.6786	50.2314	3.7228	47.817	14.2887	0.873304	0.930146	FOXP2		1.05049	0.0710676
comp128491_c2_seq3	fbxo28	102.728	133.669	155.17	142.955	149.043	166.703	100.594	147.745	134.047	121.439	128.22	168.499	141.356	9.33729	139.99	7.61277	0.917226	0.962142	fbxo28		1.00975	0.0140046
comp129458_c0_seq3	pellino2	48.0141	43.2223	14.9423	44.7193	50.1957	79.2764	52.8119	54.3785	53.6187	55.7963	38.1607	30.6362	47.528	8.42862	46.5181	4.65641	0.924726	0.962142	pellino2		1.02171	0.0309853
comp129258_c0_seq3	fbxo9	64.7631	60.031	41.3787	43.9862	53.2847	59.2721	55.3267	65.6646	65.1085	60.7195	30.5286	41.8695	52.2132	3.19822	52.7781	6.43948	0.939874	0.972284	fbxo9		0.989297	-0.0155249
comp127739_c0_seq5	march5	466.741	378.596	635.622	340.893	278.779	361.56	457.703	436.054	410.758	613.76	283.916	323.722	408.859	51.1535	413.642	52.2303	0.951566	0.978754	march5		0.988436	-0.0167799
comp130090_c3_seq3	FOXN2	69.2296	76.8397	19.5399	65.9793	114.292	37.045	10.0594	40.0144	28.7243	19.6928	106.087	80.6753	53.9592	16.0271	55.0387	15.0425	0.963801	0.985705	FOXN2		0.980386	-0.028578
comp128688_c1_seq1	Fbxl10	25.6819	27.2141	47.1257	19.7938	12.3559	17.7816	52.8119	33.8583	27.7668	41.0267	18.3172	25.5302	29.5138	6.79408	29.2998	3.50879	0.979931	0.990113	Fbxl10		1.0073	0.0104979
comp110737_c0_seq1	Fbxl3	55.8303	44.0227	54.0221	59.3814	44.0178	52.6039	86.7623	58.4825	65.1085	68.9249	35.1079	57.1876	56.8017	6.4714	56.9623	5.35973	0.986008	0.990113	Fbxl3		0.997182	-0.00407159
comp132372_c0_seq18	smurf2	13.3993	7.20372	4.59763	21.26	28.573	19.2634	22.6337	14.3641	16.2771	8.20534	30.5286	17.3605	17.2552	3.82247	17.3471	3.3377	0.986699	0.990113	smurf2		0.994702	-0.0076636

## Sheet: Myogenesis
Component id	Gene Name	TR1	TR2	TR3	TR4	TR5	TR6	WT1	WT2	WT3	WT4	WT5	WT6	TR average	SE	WT average	SE	t-test	FDR	Paralogy	Fold-change	Log2-fold change
comp131066_c1_seq17	MYOD2	208.805	173.69	77.0103	153.952	159.854	142.253	501.713	515.057	507.463	477.551	713.606	534.091	152.594	17.7756	541.58	35.2162	1.80738e-06	0.000195197		0.281757	-1.82748
comp127383_c0_seq2	MRF4	219.971	259.334	247.123	323.299	242.484	271.17	96.8217	109.783	158.941	65.6428	140.394	141.948	260.563	14.3817	118.922	14.1461	3.62104e-05	0.00130358		2.19105	1.13162
comp125399_c0_seq3	WHAMM	413.144	296.953	332.179	291.042	245.573	412.682	1178.21	1658.03	760.237	1309.57	1323.41	1613.51	331.929	27.9698	1307.16	133.289	3.06562e-05	0.00130358		0.253931	-1.97749	Significant	Total	%
comp131479_c0_seq32	dock5	0	0	0	0	0	0	25.1648	12.3121	22.022	20.1236	33.5814	37.7846	0	0	25.1648	3.7885	5.76382e-05	0.00155623		Inf	Inf	31	99	31.3131
comp128025_c2_seq19	STAC3	149.625	105.655	48.2751	76.2428	101.936	82.9809	159.693	231.878	171.388	210.057	207.594	157.266	94.1191	13.9289	189.646	12.6508	0.000480026	0.00864048		0.496288	-1.01075
comp125919_c0_seq6	ARPC4	194.289	163.284	148.274	195.739	172.982	165.221	127	92.3408	144.579	132.927	107.613	133.778	173.298	7.60716	123.04	7.90166	0.00100732	0.0155415		1.40847	0.494134
comp126209_c0_seq1	GSK3Ba	53.5971	76.0393	41.3787	69.6449	88.8079	42.2313	16.3465	10.2601	25.8519	47.591	16.0275	14.2969	61.9498	7.87579	21.729	5.58	0.00192706	0.0189202	not clear 4R due to short sequence	2.85102	1.51148
omp132467_c0_seq21	mcadherin	155.703	179.293	144.825	158.35	199.239	129.658	265.98	203.15	217.77	295.392	224.404	216.418	161.178	10.1253	237.186	14.5456	0.00158945	0.0189202		0.679543	-0.557363
comp111883_c0_seq1	myogenin	199.872	204.906	101.148	374.616	261.79	326.737	716.732	532.499	513.208	397.139	387.713	599.448	244.845	40.0419	524.457	50.8899	0.00151781	0.0189202		0.466855	-1.09895
comp128696_c0_seq4	Arf6	61.4133	98.4508	112.642	98.969	68.7296	70.3856	54.0693	28.7283	67.0234	37.7446	30.5286	32.6786	85.0984	8.51414	41.7955	6.28309	0.00217107	0.0195396		2.03607	1.02579
comp130534_c1_seq14	CPN3	583.985	623.315	667.806	870.927	389.982	896.49	371.465	110.809	330.33	418.473	369.396	320.44	672.084	77.3813	320.152	44.2165	0.0027355	0.0227257		2.09927	1.06988
comp129414_c1_seq2	CRK	2.51485	11.2861	9.57477	14.7696	17.5539	15.3181	25.6819	22.4116	21.8387	21.26	33.2064	17.7816	11.8362	2.20398	23.6967	2.16337	0.00326274	0.0232366		0.499488	-1.00148
comp129296_c3_seq4	SP1	215.505	161.683	119.538	189.141	176.071	167.444	370.94	374.493	210.645	206.775	312.918	336.998	171.564	13.0145	302.128	30.9654	0.00302377	0.0232366		0.567851	-0.816417
comp126578_c0_seq1	VASPa	69.1584	60.5345	66.0659	70.566	64.11	53.1027	77.0458	117.661	72.4126	133.425	105.797	131.88	63.9229	2.61231	106.37	10.8375	0.00344245	0.0232366	3R	0.600947	-0.734689
comp131479_c0_seq20	dock1	22.2332	46.8397	22.9881	51.1111	52.5908	58.5312	56.5841	99.5229	64.4692	73.8481	106.087	111.312	42.3823	6.43733	85.3038	9.48798	0.00382457	0.0242973		0.49684	-1.00915
comp126610_c1_seq7	PTGFR	657.681	638.73	272.409	591.615	622.427	569.753	938.039	1095.78	1010.14	584.221	841.062	947.68	558.769	58.7171	902.82	72.416	0.00417441	0.0250464		0.618916	-0.692186
comp119745_c0_seq3	CD9	214.388	169.688	155.17	150.286	220.089	191.893	252.742	215.462	275.218	361.035	341.157	236.92	183.586	12.1926	280.422	23.8696	0.00474547	0.0256255		0.654676	-0.611148
comp128137_c0_seq10	cdc42a	71.4628	89.6463	112.642	58.6483	63.3239	66.6811	179.812	251.372	154.154	111.593	379.318	325.765	77.0674	8.34907	233.669	42.4792	0.00471041	0.0256255	4R	0.329814	-1.60027
comp124139_c0_seq1	Smn	406.148	440.158	440.44	476.226	174.776	235.899	826.288	860.289	1595.38	615.807	662.584	892.721	362.274	51.0594	908.844	144.6	0.00514517	0.0264609		0.39861	-1.32695
comp123038_c0_seq10	CKIP1	167.491	159.282	237.927	110.699	91.8968	64.4584	383.515	485.302	382.991	697.454	248.045	214.453	138.626	25.5506	401.96	71.6034	0.00608431	0.0283433		0.344874	-1.53586
comp128856_c2_seq11	pdcd4	0	36.819	45.9763	101.901	70.274	64.4584	235.139	174.422	61.2786	93.5409	206.068	208.326	53.2382	14.0723	163.129	28.528	0.00617841	0.0283433		0.326357	-1.61548
comp131285_c0_seq27	SHP2	217.738	176.091	150.572	236.793	171.438	242.275	65.3861	138.511	85.7506	169.03	147.3	127.651	199.151	15.5796	122.272	15.995	0.00629851	0.0283433		1.62876	0.703774
comp126662_c0_seq2	cofilin2	1614.61	2382.83	2355.14	2069.55	1890.45	1739.63	1774.23	1188.12	1810.59	1099.52	1066.97	1293.87	2008.7	129.792	1372.22	136.791	0.00705727	0.0293148		1.46384	0.549756
comp132375_c2_seq13	Trio	24.5653	37.6194	57.4704	27.8579	27.8007	40.7495	103.109	102.601	53.6187	37.7446	73.2686	91.9086	36.0106	5.00143	77.0417	11.0468	0.00695949	0.0293148		0.467416	-1.09722
comp127828_c1_seq5	GRAF1	7.81624	14.4074	6.89644	16.1283	10.0391	8.14991	16.3465	22.5722	21.0645	14.7696	20.6068	12.2545	10.5729	1.55818	17.9357	1.6658	0.00905283	0.0362113		0.58949	-0.76246
comp126268_c0_seq1	p105	24.5653	26.4136	0	18.3276	21.6228	22.227	28.9208	44.1184	28.7243	29.5392	45.0297	59.23	18.8594	3.93515	39.2604	5.05993	0.0097749	0.0377032		0.480367	-1.05779
comp130762_c0_seq9	NAFTC2	16.7491	32.8169	35.6316	32.2566	26.2562	14.0771	12.5743	15.3901	15.3196	14.7696	17.5539	9.19086	26.2979	3.67719	14.1331	1.18253	0.0103443	0.0379912		1.86074	0.895874
comp117351_c0_seq1	tmem8c	16.7491	18.4095	3.44822	12.7262	16.2171	20.7452	21.3762	14.3641	29.6818	33.1286	35.8711	35.7422	14.7159	2.49868	28.3607	3.5593	0.0105531	0.0379912		0.518884	-0.946517
comp129414_c1_seq18	crkL	75.9292	64.8335	68.9855	43.2531	26.267	108.912	91.792	122.095	124.472	147.696	93.6872	102.121	64.6968	11.5993	113.644	8.86339	0.00732829	0.0449439		0.569294	-0.812754
comp130142_c0_seq3	FAK	34.6148	53.6277	68.9644	43.2531	51.7402	57.0494	45.2673	29.7543	29.6818	21.3339	32.055	42.8907	51.5416	4.80797	33.4972	3.67589	0.0137727	0.0464829		1.53869	0.621699
comp129980_c2_seq12	CAV3a	703.462	522.67	567.807	473.585	301.947	520.853	705.416	1129.64	699.916	1183.21	568.595	779.181	515.054	53.3874	844.326	102.74	0.0174326	0.047052	4R	0.610018	-0.713076
comp129380_c0_seq4	fam3c	41.3144	129.667	140.228	95.3035	107.342	77.7946	12.5743	45.1444	55.5337	91.8999	38.1607	49.0179	98.6081	14.7194	48.7218	10.5543	0.0203282	0.0645719		2.0239	1.01714
comp130016_c1_seq7	CAV3b	896.635	572.296	871.251	407.606	495.78	584.571	1487.53	941.876	809.068	1458.91	635.758	1142.73	638.023	82.0117	1079.31	141.824	0.0225599	0.0696134	4R	0.591138	-0.758433
comp118135_c0_seq1	VCAM1	7.81624	4.80248	8.04585	2.19931	4.63345	2.2227	18.8614	10.2601	9.57477	4.92321	13.7379	8.16965	4.95334	1.04763	10.9212	1.97296	0.0234306	0.0702918		0.453554	-1.14065
comp130804_c0_seq5	SULF2	120.593	108.056	99.9984	35.9221	132.053	85.2036	165.98	116.965	237.454	203.493	109.903	141.948	96.9711	13.888	162.624	20.4718	0.0241503	0.0704926		0.596291	-0.745911
comp131563_c0_seq1	GSK3Bb	132.876	116.86	0	118.763	160.626	68.9038	0	47.1964	79.4706	16.4107	22.8964	30.6362	99.6716	23.3517	32.7684	11.3028	0.0274717	0.0780776	not clear 4R due to short sequence	3.0417	1.60488
comp129881_c1_seq2	ERK5	185.357	161.683	179.308	197.938	185.338	181.521	247.713	259.58	151.281	198.569	260.256	312.489	181.857	4.81854	238.315	22.8607	0.0362758	0.0979448		0.763097	-0.390061
comp127030_c0_seq2	mt1mmp	84.862	80.8417	33.3328	34.4559	51.7402	62.9766	59.099	79.0027	85.2155	82.0534	125.167	95.9934	58.0349	9.07387	87.7552	8.95223	0.0419346	0.110462		0.661327	-0.596564
comp126108_c0_seq8	KLF2	75.9292	87.2451	94.2514	84.3069	141.32	82.9809	82.9901	239.06	200.113	100.105	377.791	146.033	94.339	9.70592	191.015	44.4349	0.0594635	0.149799		0.493882	-1.01776
comp129883_c0_seq8	NPNT	1172.44	665.143	772.402	500.71	1112.03	669.774	2136.37	726.414	1909.21	2348.37	749.477	1057.97	815.416	109.564	1487.97	297.119	0.0596423	0.149799		0.548006	-0.867736
comp130250_c0_seq65	IAP2	0	0	0	0	5.4057	0	20.1188	27.7022	0	3.28214	15.2643	0	0.900949	0.900949	11.0612	4.76741	0.0626922	0.150461		0.081451	-3.61792
comp132077_c2_seq20	ROCK1	4.46642	2.40124	8.04585	12.4628	10.0391	10.3726	7.54455	3.07803	0	0	5.3425	6.12724	7.96467	1.56557	3.68205	1.30556	0.0619875	0.150461		2.16311	1.1131
comp129628_c0_seq18	NTN1	96.0281	111.257	79.3091	94.5704	84.1744	47.4176	54.0693	150.823	124.472	221.544	108.376	142.969	85.4595	8.84477	133.709	22.482	0.0737382	0.169441		0.639145	-0.645784
comp124879_c0_seq15	Neo1	69.2296	46.424	40.2292	49.118	66.4128	45.1949	74.1881	56.4305	47.8739	57.4374	96.165	88.845	52.7681	4.917	70.1566	7.93442	0.092085	0.20444		0.752147	-0.410914
comp125438_c0_seq1	PCNA	178.657	98.4508	112.642	164.948	129.737	92.6126	85.5049	79.0027	85.2155	170.671	48.0825	47.9967	129.508	14.4706	86.0789	18.3494	0.0927551	0.20444		1.50453	0.589308
comp129501_c0_seq1	CAPZA2	1037.33	2068.27	1022.97	1143.64	1254.89	1161.73	1228.5	990.099	1342.38	431.601	850.984	437.076	1281.47	161.195	880.108	157.635	0.105394	0.22765		1.45604	0.54205
comp130804_c0_seq7	SULF1	108.311	92.0475	82.7573	144.421	129.737	128.917	93.0495	34.8843	78.5132	144.414	79.3743	74.5481	114.365	9.8068	84.1306	14.4739	0.114439	0.24234		1.35938	0.442945
comp129289_c0_seq24	PKRCQ	1020.58	769.197	434.476	697.182	637.872	771.278	733.079	477.094	657.787	625.247	507.538	422.779	721.764	78.3513	570.587	48.8393	0.132587	0.275372		1.26495	0.339079
comp129172_c0_seq2	ARPC2	444.409	307.359	340.224	340.16	288.046	294.138	145.861	184.682	234.582	530.065	123.641	151.139	335.723	23.5652	228.328	62.372	0.13832	0.28186		1.47035	0.556161
comp130364_c1_seq13	RhoA	42.431	41.6215	55.1715	34.4559	32.4342	20.0043	27.6634	14.3641	40.2141	41.0267	20.6068	19.4029	37.6864	4.81111	27.213	4.58178	0.146006	0.292011		1.38487	0.469748
comp120003_c0_seq1	TRAF2	92.6783	79.2409	26.4364	64.5131	60.2349	94.8353	57.8416	52.3265	59.3636	45.9499	47.3193	56.1664	69.6565	10.3908	53.1612	2.28206	0.152057	0.298584		1.31029	0.389884
comp129577_c1_seq3	PPARGC1B	21.2155	23.212	18.3905	41.7869	37.8399	17.0407	5.0297	7.18206	24.8944	18.0518	27.4757	24.509	26.5809	4.3059	17.8571	3.93626	0.165695	0.319555		1.48853	0.573893
comp126652_c1_seq1	MAP4K4	58.0635	34.4178	56.3209	22.7262	44.0178	26.6724	64.1287	54.3785	42.129	59.0785	33.5814	57.1876	40.3698	6.09687	51.7473	4.71195	0.17058	0.323205		0.780133	-0.358207
comp129985_c0_seq6	B2M	120.593	467.441	1366.65	288.843	471.068	751.273	401.119	226.748	482.569	295.392	322.077	239.984	577.644	179.673	327.981	40.1393	0.204893	0.381526		1.76121	0.816567
comp120971_c0_seq1	ITGB1	173.074	266.538	203.445	200.137	247.89	166.703	211.247	183.656	195.325	170.671	196.909	161.351	209.631	16.3399	186.527	7.50513	0.22778	0.414279		1.12387	0.168471
comp129220_c2_seq8	MEF2A	425.427	761.994	667.806	765.36	601.577	545.303	536.921	407.326	604.168	223.185	648.732	669.911	627.911	53.8453	515.041	70.015	0.230155	0.414279		1.21915	0.285874
comp118129_c0_seq2	ITGB3a	0	0.800413	5.74704	3.66552	0	8.14991	27.6634	0	10.5323	6.56428	6.86893	0	3.06048	1.38235	8.6048	4.17215	0.235778	0.417443		0.355671	-1.49138
comp120850_c0_seq2	Follistatin	24.5653	24.0124	87.3549	16.1283	29.3452	29.636	22.6337	68.7426	45.9589	68.9249	39.6872	58.2088	35.1737	10.626	50.6927	7.40618	0.258481	0.450257		0.693862	-0.52728
comp127832_c0_seq25	VASPb	79.279	83.243	17.2411	87.9725	101.164	90.3899	60.3564	45.1444	44.044	114.875	37.3975	36.7634	76.5482	12.2442	56.4301	12.1943	0.271367	0.465201	3R	1.35651	0.439904
comp123379_c0_seq3	KLF4	11.1661	3.20165	3.44822	1.46621	5.4057	6.66811	7.54455	10.2601	8.6173	1.64107	57.2411	5.10603	5.22599	1.39989	15.0684	8.52335	0.281059	0.46699		0.346819	-1.52775
comp121231_c0_seq2	TWEAK	10.0495	4.80248	0	2.19931	2.31673	8.14991	3.77228	6.15605	2.87243	6.56428	9.92179	14.2969	4.58631	1.57559	7.26395	1.72936	0.279054	0.46699		0.63138	-0.66342
comp128326_c0_seq39	ARPC3	682.246	725.174	1710.32	818.877	1330.57	840.181	983.307	849.536	597.466	667.915	822.745	989.549	1017.9	168.003	818.42	65.5571	0.294581	0.474848		1.24373	0.314676
comp127521_c0_seq5	RhoG	138.459	120.062	108.044	125.361	144.409	108.912	116.941	130.303	96.7052	134.568	94.6386	111.312	124.208	6.12353	114.078	6.77897	0.293422	0.474848		1.0888	0.12274
comp132111_c1_seq1	CAPZB	21204.3	15716.9	24782.4	11419.6	12558.2	11165.4	22833.6	20506.8	20123.3	40483.5	10418.6	14135.5	16141.1	2312.11	21416.9	4250.59	0.301146	0.478291		0.753663	-0.408009
comp129969_c0_seq11	FGF6	77.0458	124.864	75.8609	122.428	90.3523	94.0944	65.3861	69.7686	90.0029	32.8214	117.535	109.269	97.441	8.79305	80.7972	12.7879	0.30871	0.482389		1.206	0.270224
comp131776_c2_seq8	P100	429.893	415.415	320.685	548.362	559.103	536.412	409.921	688.452	415.545	372.523	744.134	687.272	468.312	38.883	552.974	69.4853	0.312659	0.482389		0.846896	-0.239744
comp132600_c0_seq6	IAP6	8.93285	9.60496	18.3905	80.6414	74.9075	51.1221	12.5743	15.3901	13.4047	152.619	114.482	117.439	40.5999	13.3514	70.9849	26.1612	0.325264	0.494768		0.571951	-0.806036
comp129390_c1_seq17	paxillin	128.41	125.665	90.8032	128.293	196.15	83.7218	52.8119	73.8727	147.452	154.26	114.482	62.2936	125.507	16.2859	100.862	18.0113	0.334067	0.5011		1.24434	0.315385
comp130548_c0_seq3	src	46.8974	9.60496	11.4941	53.5166	25.484	48.1585	28.9208	40.0144	17.2346	19.6928	16.0275	23.4877	32.5259	7.97669	24.2296	3.69009	0.36744	0.54361		1.3424	0.424818
comp124055_c0_seq1	myf5	30.1484	31.2161	64.3668	24.9255	23.9395	31.8587	36.4653	24.6242	27.7668	29.5392	35.8711	13.2757	34.4092	6.14239	27.9237	3.48428	0.380037	0.554648		1.23226	0.301301
comp123499_c0_seq3	ARPC5	20.0989	21.6112	58.6198	16.1283	27.0285	15.5589	13.8317	18.4682	22.9795	29.5392	23.6597	12.2545	26.5076	6.64357	20.1221	2.66812	0.393397	0.560187		1.31734	0.397623
comp129587_c1_seq23	RELa	0	73.638	41.3787	0	0	0	191.129	0	0	0	0	117.439	19.1694	12.8192	51.4279	33.8886	0.394206	0.560187		0.372744	-1.42374
comp129231_c1_seq33	MEF2B	48.0141	20.8107	0	43.2531	12.3559	37.045	45.2673	47.1964	47.8739	24.616	21.37	23.4877	26.9131	7.7209	34.9686	5.31048	0.410131	0.567874		0.769638	-0.377748
comp125833_c0_seq3	P130	255.703	112.858	175.859	134.891	142.093	287.469	191.129	217.514	152.239	237.955	280.1	200.156	184.812	28.9474	213.182	17.7769	0.423142	0.578472		0.866922	-0.206026
comp128767_c1_seq18	SRF	128.41	200.904	121.837	159.084	186.883	132.621	232.624	179.552	256.604	90.2588	169.434	135.82	154.956	13.4758	177.382	24.9756	0.447736	0.604443		0.873574	-0.194998
comp128349_c0_seq2	GRP94a	439.943	254.531	166.664	277.113	313.53	253.388	172.267	248.294	249.902	395.498	237.36	219.559	284.195	36.883	253.813	30.667	0.540694	0.695179		1.1197	0.163113
comp130880_c3_seq13	Pax7	0	1.60083	6.89644	31.5235	14.6726	20.0043	36.4653	20.5202	33.5117	0	15.2643	0	12.4496	4.9307	17.6269	6.43579	0.537443	0.695179		0.706284	-0.50168
comp126085_c2_seq5	Bin3	123.943	266.538	120.688	324.765	275.691	310.437	147.119	226.748	199.155	132.927	280.863	272.662	237.01	37.3165	209.912	25.3249	0.561303	0.7001		1.12909	0.175163
comp129859_c0_seq3	TRAF3	27.9151	25.6132	18.3905	41.0538	44.0178	20.7452	12.5743	19.4942	22.022	14.7696	34.3447	49.0179	29.6226	4.32764	25.3704	5.66157	0.563969	0.7001		1.1676	0.223551
comp117161_c0_seq1	ITGB3b	13.3993	9.60496	4.59763	5.86483	9.26691	6.66811	7.54455	17.4422	12.4472	8.20534	6.86893	4.08483	8.23362	1.30275	9.43217	1.94493	0.619767	0.760623		0.872929	-0.196063
comp121827_c0_seq5	Cateninbeta1	742.543	429.822	465.51	492.646	453.306	305.992	462.733	535.577	446.185	904.229	482.352	353.337	481.636	58.5354	530.735	78.5504	0.627077	0.760947		0.907489	-0.140048
comp129014_c0_seq2	CD81	1434.84	1566.41	736.77	1745.52	2055.71	1713.7	1141.74	1796.54	1020.67	1253.78	1802.71	1592.06	1542.16	182.142	1434.58	139.177	0.648929	0.778715		1.07499	0.104318
comp131830_c2_seq4	MEF2C	1066.36	1041.34	780.447	1328.38	1281.92	1173.59	1190.78	954.188	1058.97	833.663	1215.8	1144.77	1112.01	80.9304	1066.36	60.7582	0.661594	0.785189		1.0428	0.0604664
comp130798_c0_seq1	CNN3	13.3993	24.0124	36.781	19.0607	28.573	20.7452	22.6337	31.8063	16.2771	16.4107	33.5814	32.6786	23.7619	3.32311	25.5646	3.32906	0.70956	0.787817		0.929485	-0.105497
comp131800_c0_seq35	myoferlin	1.11661	76.8397	4.59763	43.2531	8.49467	36.3041	60.3564	57.4565	15.3196	26.2571	41.2136	8.16965	28.4343	12.0231	34.7955	8.88674	0.679504	0.787817		0.817184	-0.291267
comp132077_c2_seq31	ROCK2	112.777	77.6401	93.102	156.884	133.598	97.7989	113.168	81.0547	135.004	169.03	78.6111	141.948	111.967	11.8618	119.803	14.5911	0.685693	0.787817		0.934593	-0.0975906
comp130534_c1_seq1	calpain3	6271.98	4626.39	1714.92	4605.36	5792.59	4156.45	4065.26	4936.13	5012.39	5720.77	3905.37	4992.68	4527.95	650.84	4772.1	275.93	0.736966	0.806658		0.948838	-0.075767
omp129306_c0_seq1	ARPC1a	11769	7727.19	11038.9	6128.75	6410.38	6023.52	9556.43	7877.7	9537.43	17277.2	4012.22	5334.78	8182.96	1052.76	8932.62	1903.1	0.737467	0.821097		0.916076	-0.126461
comp131774_c0_seq57	CAPZA1b	5676.82	4549.55	3193.05	3449.99	3872.8	4836.6	4714.09	4784.28	3006.48	4803.41	3199.4	4072.57	4263.13	381.578	4096.7	334.05	0.749548	0.821097	3R	1.04063	0.057451
comp118592_c0_seq1	ARPC1b	25.6819	20.0103	42.5281	22.7262	11.5836	28.1542	16.3465	11.2861	22.022	32.8214	29.7654	28.5938	25.1141	4.19378	23.4725	3.43812	0.768319	0.821569		1.06993	0.0975228
comp129501_c0_seq2	CAPZA1a	4758.97	4574.36	3180.41	4505.66	4350.04	4021.61	4578.29	3832.14	4450.36	3784.3	3854.23	4358.51	4231.84	233.37	4142.97	145.953	0.753445	0.821569	3R	1.02145	0.0306196
comp122838_c0_seq6	LGALS3	985.963	745.985	1274.69	624.604	547.52	633.47	807.267	909.044	1028.33	1255.42	480.825	627.021	802.039	113.292	851.318	113.648	0.765077	0.821569		0.942115	-0.0860248
comp125116_c0_seq1	MSTN	131.759	119.262	74.7115	63.0469	88.8079	230.42	187.356	57.4565	157.026	80.4124	91.5858	80.6753	118.001	24.8831	109.085	20.8373	0.789132	0.821569		1.08173	0.113344
comp132017_c0_seq5	Rac1	141.809	120.062	98.849	123.161	161.399	113.358	79.2178	105.679	102.45	165.748	117.535	217.517	126.44	9.02246	131.358	20.8253	0.8328	0.835552		0.962559	-0.055053
comp130255_c0_seq5	cdc42b	3.34982	16.8087	48.2751	19.0607	23.1673	18.5225	27.6634	29.7543	18.1921	9.84641	29.0022	23.4877	21.5307	6.01646	22.991	3.16103	0.834188	0.866272	4R	0.936483	-0.0946754
comp131401_c0_seq4	VCL	337.215	285.748	370.109	220.664	327.431	297.842	331.96	249.32	270.966	408.626	246.518	315.553	306.501	21.0563	303.824	25.3291	0.936817	0.941148		1.00881	0.0126581
comp126193_c0_seq6	RhoE	0	0	41.3787	0	13.9004	0	16.3465	0	0	27.8982	0	8.16965	9.21317	6.82182	8.73573	4.67041	0.955085	0.954493		1.05465	0.07677
comp130436_c1_seq19	TOCA1	83.7454	68.8355	51.7233	72.5773	80.3132	71.1265	16.3465	51.3005	40.2141	77.1302	151.88	92.9298	71.3869	4.57188	71.6335	19.4769	0.990408	0.964011		0.996558	-0.00497481
comp126069_c0_seq6	Fyn	13.3993	29.6153	13.7929	9.53035	0	11.8544	12.5743	46.1704	22.022	0	9.92179	7.14845	13.032	3.91238	16.3061	6.65579	0.680486	0.990408		0.79921	-0.323353
																								0.279054
																								0.394206
																								0.0097749
																								0.312659
																								0.563969
																								0.152057
																								0.325264
																								0.0626922
																								0.165695
																								0.114439
																								0.0241503
																								0.00192706
																								0.0274717
																								0.30871
																								1.80738e-06
																								0.00151781
																								0.0027355
																								0.00158945
																								0.00474547
																								0.00217107
																								0.00629851
																								0.00514517
																								0.00695949
																								0.0419346
																								0.00705727
																								0.00190754
																								0.000480026
																								0.00617841
																								0.0316126
																								0.0234306
																								0.0203282
																								0.0288752
																								0.380037
																								0.12776
																								0.736966
																								0.540694
																								0.679504
																								0.258481
																								0.0927551
																								0.423142
																								0.0682225
																								0.619767
																								0.537443
																								0.70956
																								0.0619875
																								0.685693
																								0.17058
																								0.627077
																								0.204893
																								0.661594
																								0.230155
																								0.410131
																								0.561303
																								0.401959
																								0.648929
																								0.132587
																								0.0737382
																								0.765077
																								0.523295
																								0.561303
																								0.990408
																								3.06562e-05
																								0.789132

## Sheet: Autophagy
Component id	Gene Name	TR1	TR2	TR3	TR4	TR5	TR6	WT1	WT2	WT3	WT4	WT5	WT6	TR average	SE	WT average	SE	t-test	FDR	Fold-change	Log2 Fold-change
comp120879_c0_seq1	ATG6	107.194	112.058	88.5043	115.83	96.5303	146.698	157.178	179.552	197.24	275.7	238.123	218.538	111.136	8.22319	211.055	17.372	0.000402043	0.00401227	0.526573	-0.925295		Significant	Total	%
comp127905_c0_seq8	ATG14	54.7137	8.80455	9.19526	24.9255	36.2954	45.9358	349.564	376.545	159.899	103.387	278.573	313.51	29.9784	7.77213	263.58	44.4536	0.000415221	0.00401227	0.113735	-3.13625		6	17	35.2941
comp127720_c0_seq5	VPS15	221.088	131.268	52.8727	162.016	116.609	168.184	345.792	362.181	196.283	301.957	364.817	324.744	142.006	23.1263	315.962	25.8258	0.00052334	0.00401227	0.449441	-1.1538
comp124017_c0_seq4	NAF1	97.1447	94.4488	21.8387	120.229	71.0463	48.1585	3.77228	0	11.4897	13.1286	16.7907	18.3817	75.4777	14.6914	10.5938	2.97233	0.00149251	0.00858196	7.12468	2.83283
comp132247_c0_seq14	ATG17	75.9292	60.8314	28.7352	91.638	64.8684	72.6083	82.9901	257.528	123.515	108.311	281.626	191.987	65.7684	8.59439	174.326	33.6798	0.0108159	0.0431559	0.377272	-1.40632
comp128890_c0_seq3	AUP1	194.289	187.297	216.089	156.151	206.961	174.853	319.386	302.673	171.388	246.16	246.518	320.659	189.273	8.88072	267.797	23.726	0.0112581	0.0431559	0.706778	-0.500672
comp130625_c3_seq15	ATG18	7.81624	8.00413	13.7929	7.33104	0.772242	2.2227	15.0891	41.0404	2.87243	6.56428	51.8986	28.5938	6.65654	1.90462	24.3431	7.99768	0.0569396	0.187087	0.273447	-1.87067
comp115749_c0_seq1	atg12	35.7314	41.6215	67.815	32.9897	30.8897	33.3405	84.2475	58.4825	69.8959	49.2321	45.0297	42.8907	40.398	5.68643	58.2964	6.59178	0.0668368	0.192156	0.692976	-0.529124
comp106179_c0_seq1	atg3	112.777	126.465	129.883	137.09	108.886	133.362	147.119	223.67	129.259	60.7195	270.941	262.45	124.744	4.65744	182.36	34.0713	0.124782	0.29001	0.684054	-0.547817
comp125788_c0_seq1	VPS8	224.438	133.669	82.7573	116.564	166.804	121.508	104.366	231.878	129.259	393.857	151.88	243.047	140.957	20.0423	209.048	43.3682	0.184546	0.353712	0.674279	-0.568582
comp126769_c0_seq11	LAMP2	48.0141	30.4157	42.5281	51.3173	84.9467	25.1906	20.1188	70.7946	36.3841	78.7713	75.5582	150.117	47.0687	8.62221	71.9574	18.3688	0.248091	0.438931	0.654119	-0.612374
comp119772_c0_seq1	atg10	32.3816	23.212	9.19526	10.9966	18.5338	8.89081	26.4059	24.6242	28.7243	13.1286	14.5011	27.5726	17.2017	3.82973	22.4928	2.80505	0.291094	0.446344	0.764764	-0.386914
comp128937_c1_seq77	ATG1	53.5971	60.031	63.2174	57.9152	50.1957	69.6447	40.2376	114.913	16.2771	8.20534	234.307	149.096	59.1002	2.82832	93.8394	36.2633	0.362059	0.473321	0.629802	-0.667031
comp122579_c0_seq7	VPS34	54.7137	33.6174	8.04585	30.0573	23.1673	4.4454	6.28713	49.2484	35.4267	32.8214	63.3468	28.5938	25.6745	7.51288	35.954	7.8983	0.367899	0.473321	0.714092	-0.485819
comp115353_c0_seq2	atg8	370.713	409.812	598.841	416.403	430.139	757.941	578.416	538.655	401.183	533.347	678.498	635.19	497.308	61.3672	560.882	39.3356	0.403576	0.485764	0.886655	-0.173556
comp119124_c0_seq4	PEX3	166.374	136.871	121.837	166.415	135.142	162.257	119.455	151.849	86.173	126.362	159.512	170.541	148.149	7.86028	135.649	12.7092	0.422403	0.485764	1.09215	0.127175
comp122890_c0_seq1	PEX14	290.318	260.935	227.583	263.184	294.997	261.538	296.752	247.268	270.009	336.419	213.7	259.386	266.426	9.93386	270.589	17.2474	0.838504	0.838504	0.984613	-0.0223712
