# Supplementary material for: RNAseq analysis of fast skeletal muscle in restriction-fed transgenic coho salmon (Oncorhynchus kisutch): an experimental model uncoupling the growth hormone and nutritional signals regulating growth
Source: BMC Genomics. 2015 Jul 31;16(1):564. doi: 10.1186/s12864-015-1782-z (PMC4521378; doi:10.1186/s12864-015-1782-z)
Supplement: Additional file 15: — de novo coho salmon transcriptome (part 4 of 5). (ZIP 5145 kb) [file 12864_2015_1782_MOESM15_ESM.zip]

Archive with 1 entries (1 files):
- 12864_2015_1782_MOESM15_ESM.7z
